# Supplementary material for: Phylogenetic profiling in eukaryotes: The effect of species, orthologous group, and interactome selection on protein interaction prediction
Source: PLoS One. 2022 Apr 14;17(4):e0251833. doi: 10.1371/journal.pone.0251833 (PMC9009711; doi:10.1371/journal.pone.0251833)
Supplement: S1 Table — Green marked species are the species that are in the advantageous set, and red marked species in the disadvantageous set (Sonicparanoid). The measured values are shown in S6 Fig. (XLSX) [file pone.0251833.s013.xlsx]

## Sheet: Sheet1
Species	co-absence	illogical-absence	present	normalized illogical	OGs shared with HSAP	leca loss	Cosine distance to HSAP	auc when removed	species loss	clade loss	BUSCO absences	Species_name	supergroup	genus	family	order	class	phylum	kingdom	Download_location_proteomes
ILIN	57	86	261	0.601399	3825	11026	0.301997	-0.000787	5066	5960	31	Intoshia linei	Opisthokonta	Intoshia	Rhopaluridae			Orthonectida	Metazoa	ftp://ftp.ncbi.nlm.nih.gov/genomes/all/GCA/001/642/005/GCA_001642005.1_IntLin1.0/GCA_001642005.1_IntLin1.0_protein.faa.gz
TASI	25	72	307	0.742268	4299	10522	0.223577	-0.00063	649	9873	15	Taenia asiatica	Opisthokonta	Taenia	Taeniidae	Cyclophyllidea	Cestoda	Platyhelminthes	Metazoa	ftp://ftp.ebi.ac.uk/pub/databases/wormbase/parasite/releases/WBPS8/species/taenia_asiatica/PRJEB532/taenia_asiatica.PRJEB532.WBPS8.protein.fa.gz
NSPE	46	57	301	0.553398	4072	10200	0.326798	-0.000619	209	9991	28	Neocallimastix sp G1	Opisthokonta	Neocallimastix	Neocallimastigaceae	Neocallimastigales	Neocallimastigomycetes	Chytridiomycota	Fungi	https://genome.jgi.doe.gov/portal/Neosp1/download/Neosp1_GeneCatalog_proteins_20170918.aa.fasta.gz
SMAN	22	56	326	0.717949	4337	10273	0.192633	-0.000555	400	9873	9	Schistosoma mansoni	Opisthokonta	Schistosoma	Schistosomatidae	Strigeidida	Trematoda	Platyhelminthes	Metazoa	ftp://ftp.ebi.ac.uk/pub/databases/wormbase/parasite/releases/WBPS8/species/schistosoma_mansoni/PRJEA36577/schistosoma_mansoni.PRJEA36577.WBPS8.protein.fa.gz
PSPF	46	62	296	0.574074	3993	10384	0.317093	-0.000531	393	9991	31	Piromyces sp. finn	Opisthokonta	Piromyces	Neocallimastigaceae	Neocallimastigales	Neocallimastigomycetes	Chytridiomycota	Fungi	http://genome.jgi.doe.gov/Pirfi3/download/Pirfi3_GeneCatalog_proteins_20160330.aa.fasta.gz
HVUL	4	25	375	0.862069	4718	8919	0.148844	-0.000449	1847	7072	5	Hydra vulgaris	Opisthokonta	Hydra	Hydridae	Anthoathecata	Hydrozoa	Cnidaria	Metazoa	ftp://ftp.ncbi.nlm.nih.gov/genomes/all/GCF/000/004/095/GCF_000004095.1_Hydra_RP_1.0/GCF_000004095.1_Hydra_RP_1.0_protein.faa.gz
BMAL	19	59	326	0.75641	4379	10253	0.210947	-0.000448	484	9769	4	Brugia malayi	Opisthokonta	Brugia	Onchocercidae	Rhabditida	Chromadorea	Nematoda	Metazoa	ftp://ftp.ensemblgenomes.org/pub/metazoa/release-34/fasta/brugia_malayi/pep/Brugia_malayi.B_malayi-3.1.pep.all.fa.gz
APIS	4	25	375	0.862069	4726	9481	0.130563	-0.000442	762	8719	3	Apis melifera	Opisthokonta	Apis	Apidae	Hymenoptera	Insecta	Arthropoda	Metazoa	ftp://ftp.ensemblgenomes.org/pub/metazoa/release-34/fasta/apis_mellifera/pep/Apis_mellifera.GCA_000002195.1.pep.all.fa.gz
PHUM	6	34	364	0.85	4679	9736	0.125068	-0.000421	1116	8620	3	Pediculus humanus	Opisthokonta	Pediculus	Pediculidae	Phthiraptera	Insecta	Arthropoda	Metazoa	ftp://ftp.ensemblgenomes.org/pub/metazoa/release-34/fasta/pediculus_humanus/pep/Pediculus_humanus.PhumU2.pep.all.fa.gz
AGAM	10	28	366	0.736842	4605	9809	0.13292	-0.000417	198	9611	1	Anopheles gambiae	Opisthokonta	Anopheles	Culicidae	Diptera	Insecta	Arthropoda	Metazoa	ftp://ftp.ensemblgenomes.org/pub/metazoa/release-34/fasta/anopheles_gambiae/pep/Anopheles_gambiae.AgamP4.pep.all.fa.gz
ADIG	0	39	365	1	4637	8542	0.14263	-0.000412	1057	7485	16	Acropora digitifera	Opisthokonta	Acropora	Acroporidae	Scleractinia	Anthozoa	Cnidaria	Metazoa	ftp://ftp.ncbi.nlm.nih.gov/genomes/all/GCF/000/222/465/GCF_000222465.1_Adig_1.1/GCF_000222465.1_Adig_1.1_protein.faa.gz
BMOR	10	57	337	0.850746	4446	9820	0.176177	-0.000404	616	9204	13	Bombyx mori	Opisthokonta	Bombyx	Bombycidae	Lepidoptera	Insecta	Arthropoda	Metazoa	ftp://ftp.ensemblgenomes.org/pub/metazoa/release-34/fasta/bombyx_mori/pep/Bombyx_mori.GCA_000151625.1.pep.all.fa.gz
HAZT	3	34	367	0.918919	4707	8921	0.175	-0.000378	1480	7441	6	Hyalella azteca	Opisthokonta	Hyalella	Hyalellidae	Amphipoda	Malacostraca	Arthropoda	Metazoa	ftp://ftp.ncbi.nlm.nih.gov/genomes/all/GCF/000/764/305/GCF_000764305.1_Hazt_2.0/GCF_000764305.1_Hazt_2.0_protein.faa.gz
TSPI	29	117	258	0.80137	3893	10821	0.28692	-0.000334	1449	9372	38	Trichinella spiralis	Opisthokonta	Trichinella	Trichinellidae	Trichinellida	Enoplea	Nematoda	Metazoa	ftp://ftp.ncbi.nlm.nih.gov/genomes/all/GCF/000/181/795/GCF_000181795.1_Trichinella_spiralis-3.7.1/GCF_000181795.1_Trichinella_spiralis-3.7.1_protein.faa.gz
RVAR	22	45	337	0.671642	4452	9857	0.173119	-0.000308	3343	6514	4	Ramazzottius varieornatus	Opisthokonta	Ramazzottius	Ramazzottiidae	Parachela	Eutardigrada	Tardigrada	Metazoa	ftp://ftp.ncbi.nlm.nih.gov/genomes/all/GCA/001/949/185/GCA_001949185.1_Rvar_4.0/GCA_001949185.1_Rvar_4.0_protein.faa.gz
DMEL	11	29	364	0.725	4608	9832	0.129007	-0.000306	221	9611	0	Drosophila melanogaster	Opisthokonta	Drosophila	Drosophilidae	Diptera	Insecta	Arthropoda	Metazoa	ftp://ftp.ensemblgenomes.org/pub/metazoa/release-34/fasta/drosophila_melanogaster/pep/Drosophila_melanogaster.BDGP6.pep.all.fa.gz
TCAS	10	28	366	0.736842	4661	9577	0.127275	-0.000299	594	8983	2	Tribolium castaneum	Opisthokonta	Tribolium	Tenebrionidae	Coleoptera	Insecta	Arthropoda	Metazoa	ftp://ftp.ncbi.nlm.nih.gov/genomes/all/GCA/000/002/335/GCA_000002335.3_Tcas5.2/GCA_000002335.3_Tcas5.2_protein.faa.gz
PERK	205	79	120	0.278169	2168	12751	0.53355	-0.000295	3073	9678	113	Perkinsela sp. CCAP 1560/4	Excavata	Perkinsela		Kinetoplastida				ftp://ftp.ensemblgenomes.org/pub/release-34/protists/fasta/protists_euglenozoa1_collection/perkinsela_sp_ccap_1560_4/pep/Perkinsela_sp_ccap_1560_4.ASM123584v1.pep.all.fa.gz
COWC	19	58	327	0.753247	4319	9668	0.240482	-0.000286	7492	2176	12	Capsaspora owczarzaki ATCC 30864	Opisthokonta	Capsaspora			Ichthyosporea			ftp://ftp.ensemblgenomes.org/pub/protists/release-34/fasta/protists_ichthyosporea1_collection/capsaspora_owczarzaki_atcc_30864/pep/Capsaspora_owczarzaki_atcc_30864.C_owczarzaki_V2.pep.all.fa.gz
NUSP	15	61	328	0.802632	4333	8298	0.340399	-0.000273	255	8043	5	Nuclearia sp. ATCC 50694	Opisthokonta	Parvularia						https://figshare.com/articles/Nuclearia_sp_ATCC_50694_-_Transcriptome/3898485
DPUL	5	40	359	0.888889	4659	9314	0.159501	-0.000269	1203	8111	7	Daphnia pulex	Opisthokonta	Daphnia	Daphniidae	Diplostraca	Branchiopoda	Arthropoda	Metazoa	ftp://ftp.ensemblgenomes.org/pub/metazoa/release-34/fasta/daphnia_pulex/pep/Daphnia_pulex.GCA_000187875.1.pep.all.fa.gz
LPOL	1	22	381	0.956522	4771	9029	0.116733	-0.000267	795	8234	7	Limulus polyphemus	Opisthokonta	Limulus	Limulidae	Xiphosura	Merostomata	Arthropoda	Metazoa	ftp://ftp.ncbi.nlm.nih.gov/genomes/all/GCF/000/517/525/GCF_000517525.1_Limulus_polyphemus-2.1.2/GCF_000517525.1_Limulus_polyphemus-2.1.2_protein.faa.gz
PCAU	3	30	371	0.909091	4706	8942	0.122136	-0.000267	2985	5957	14	Priapulus caudatus	Opisthokonta	Priapulus	Priapulidae	Priapulimorphida	Priapulimorpha	Priapulida	Metazoa	ftp://ftp.ncbi.nlm.nih.gov/genomes/all/GCF/000/485/595/GCF_000485595.1_Priapulus_caudatus-5.0.1/GCF_000485595.1_Priapulus_caudatus-5.0.1_protein.faa.gz
TANN	169	80	155	0.321285	2553	12512	0.486883	-0.000264	172	12340	88	Theileria annulata	SAR	Theileria	Theileriidae	Piroplasmida	Aconoidasida	Apicomplexa		ftp://ftp.ensemblgenomes.org/pub/release-34/protists/fasta/protists_alveolata1_collection/theileria_annulata/pep/Theileria_annulata.ASM322v1.pep.all.fa.gz
MONO	105	101	198	0.490291	3260	11822	0.437493	-0.000247	1637	10185	71	Monocercomonoides sp. PA203	Excavata	Monocercomonoides	Polymastigidae	Oxymonadida				http://www.protistologie.cz/hampllab/data.html
CPAI	142	90	172	0.387931	2881	12377	0.477254	-0.000243	155	12222	76	Cryptosporidium parvum Iowa II	SAR	Cryptosporidium	Cryptosporidiidae	Eucoccidiorida	Conoidasida	Apicomplexa		ftp://ftp.ensemblgenomes.org/pub/release-34/protists/fasta/protists_alveolata1_collection/cryptosporidium_parvum_iowa_ii/pep/Cryptosporidium_parvum_iowa_ii.ASM16534v1.pep.all.fa.gz
SMED	31	83	290	0.72807	4141	9181	0.283769	-0.000228	897	8284	35	Schmidtea mediterranea	Opisthokonta	Schmidtea	Dugesiidae	Tricladida	Rhabditophora	Platyhelminthes	Metazoa	ftp://ftp.ebi.ac.uk/pub/databases/wormbase/parasite/releases/WBPS8/species/schmidtea_mediterranea/PRJNA12585/schmidtea_mediterranea.PRJNA12585.WBPS8.protein.fa.gz or http://smedgd.stowers.org/files/SmedSxl_genome_v4.0.all.maker.proteins.fasta.gz
CMER	120	95	189	0.44186	3185	11331	0.438398	-0.000226	869	10462	10	Cyanidioschyzon merolae 10D	Archeaplastida	Cyanidioschyzon	Cyanidiaceae	Cyanidiales	Bangiophyceae	Rhodophyta		ftp://ftp.ensemblgenomes.org/pub/release-34/plants/fasta/cyanidioschyzon_merolae/pep/
CFRA	30	55	319	0.647059	4232	9698	0.286594	-0.000211	1006	8692	7	Creolimax fragrantissima	Opisthokonta	Creolimax		Ichthyophonida	Ichthyosporea			https://figshare.com/articles/Creolimax_fragrantissima_genome_data/1403592
GSUL	77	90	237	0.538922	3660	10854	0.39019	-0.000205	392	10462	18	Galdieria sulphuraria	Archeaplastida	Galdieria	Cyanidiaceae	Cyanidiales	Bangiophyceae	Rhodophyta		ftp://ftp.ensemblgenomes.org/pub/release-34/plants/fasta/plants_rhodophyta1_collection/galdieria_sulphuraria/pep/Galdieria_sulphuraria.ASM34128v1.pep.all.fa.gz
AQUE	7	36	361	0.837209	4650	8669	0.170927	-0.000202	5807	2862	4	Amphimedon queenslandica	Opisthokonta	Amphimedon	Niphatidae	Haplosclerida	Demospongiae	Porifera	Metazoa	http://amphimedon.qcloud.qcif.edu.au/downloads.html
SSAL	205	108	91	0.345048	2071	12692	0.556838	-0.000196	341	12351	164	Spironucleus salmonicida	Excavata	Spironucleus	Hexamitidae	Diplomonadida				ftp://ftp.ensemblgenomes.org/pub/release-34/protists/fasta/protists_fornicata1_collection/spironucleus_salmonicida/pep/Spironucleus_salmonicida.SSK3.0.pep.all.fa.gz
CMUR	139	94	171	0.403433	2876	12289	0.463425	-0.000193	67	12222	66	Cryptosporidium muris RN66	SAR	Cryptosporidium	Cryptosporidiidae	Eucoccidiorida	Conoidasida	Apicomplexa		ftp://ftp.ensemblgenomes.org/pub/release-34/protists/fasta/protists_alveolata1_collection/cryptosporidium_muris_rn66/pep/Cryptosporidium_muris_rn66.JCVI-cmg-v1.0.pep.all.fa.gz
BBIG	164	86	154	0.344	2519	12438	0.481714	-0.000175	98	12340	74	Babesia bigemina	SAR	Babesia	Babesiidae	Piroplasmida	Aconoidasida	Apicomplexa		ftp://ftp.ensemblgenomes.org/pub/release-34/protists/fasta/protists_alveolata1_collection/babesia_bigemina/pep/Babesia_bigemina.Bbig001.pep.all.fa.gz
OLUC	74	88	242	0.54321	3706	10290	0.391809	-0.000174	1141	9149	36	Ostreococcus lucimarinus CCE9901	Archeaplastida	Ostreococcus	Bathycoccaceae	Mamiellales	Mamiellophyceae	Chlorophyta	Viridiplantae	ftp://ftp.ensemblgenomes.org/pub/plants/release-34/fasta/ostreococcus_lucimarinus/pep/Ostreococcus_lucimarinus.ASM9206v1.pep.all.fa.gz
SPLU	45	59	300	0.567308	4048	10390	0.305513	-0.000171	676	9714	8	Syncephalis plumigaleata NRRL S24 v1.0	Opisthokonta	Syncephalis	Piptocephalidaceae	Zoopagales	Zoopagomycetes	Zoopagomycota	Fungi	http://genome.jgi.doe.gov/Synplu1/download/Synplu1_primary_alleles_proteins_20160908.aa.fasta.gz
SMIM	6	37	361	0.860465	4628	8987	0.179855	-0.000169	753	8234	12	Stegodyphus mimosarum	Opisthokonta	Stegodyphus	Eresidae	Araneae	Arachnida	Arthropoda	Metazoa	ftp://ftp.ensemblgenomes.org/pub/metazoa/release-34/fasta/stegodyphus_mimosarum/pep/Stegodyphus_mimosarum.GCA_000611955.2.pep.all.fa.gz
RALL	63	102	239	0.618182	3621	11062	0.354966	-0.000164	414	10648	37	Rozella allomycis	Opisthokonta	Rozella				Cryptomycota	Fungi	ftp://ftp.ensemblgenomes.org/pub/fungi/release-34/fasta/fungi_rozellomycota1_collection/rozella_allomycis_csf55/pep/Rozella_allomycis_csf55.Rozella_k41_t100.pep.all.fa.gz
GINT	197	99	108	0.334459	2138	12692	0.544286	-0.00016	341	12351	148	Giardia intestinalis assemblage A isolate WB	Excavata	Giardia	Hexamitidae	Diplomonadida				http://giardiadb.org/common/downloads/release-29/GintestinalisAssemblageAWB/fasta/data/GiardiaDB-29_GintestinalisAssemblageAWB_AnnotatedProteins.fasta
SPOM	68	69	267	0.50365	3738	11108	0.353672	-0.000155	803	10305	11	Schizosaccharomyces pombe (strain 972 / ATCC 24843)	Opisthokonta	Schizosaccharomyces	Schizosaccharomycetaceae	Schizosaccharomycetales	Schizosaccharomycetes	Ascomycota	Fungi	ftp://ftp.ensemblgenomes.org/pub/fungi/release-34/fasta/schizosaccharomyces_pombe/pep/Schizosaccharomyces_pombe.ASM294v2.pep.all.fa.gz
PFAL	160	81	163	0.3361	2725	12097	0.440067	-0.000154	266	11831	79	Plasmodium falciparum 3D7	SAR	Plasmodium	Plasmodiidae	Haemosporida	Aconoidasida	Apicomplexa		ftp://ftp.ensemblgenomes.org/pub/release-34/protists/fasta/plasmodium_falciparum/pep/Plasmodium_falciparum.ASM276v1.pep.all.fa.gz
SCOE	70	100	234	0.588235	3713	10744	0.357897	-0.000152	2140	8604	48	Stentor coeruleus	SAR	Stentor	Stentoridae	Heterotrichida	Heterotrichea			ftp://ftp.ncbi.nlm.nih.gov/genomes/all/GCA/001/970/955/GCA_001970955.1_ASM197095v1/GCA_001970955.1_ASM197095v1_protein.faa.gz
ATHA	31	60	313	0.659341	4218	9517	0.323148	-0.000151	197	9320	1	Arabidopsis thaliana	Archeaplastida	Arabidopsis	Brassicaceae	Brassicales		Streptophyta	Viridiplantae	ftp://ftp.ensemblgenomes.org/pub/plants/release-34/fasta/arabidopsis_thaliana/pep/Arabidopsis_thaliana.TAIR10.pep.all.fa.gz
CELE	27	59	318	0.686047	4367	10191	0.186636	-0.000144	422	9769	1	Caenorhabditis elegans	Opisthokonta	Caenorhabditis	Rhabditidae	Rhabditida	Chromadorea	Nematoda	Metazoa	ftp://ftp.ensemblgenomes.org/pub/metazoa/release-34/fasta/caenorhabditis_elegans/pep/Caenorhabditis_elegans.WBcel235.pep.all.fa.gz
OANA	4	55	345	0.932203	4524	8718	0.122241	-0.000132	566	8152	28	Ornithorhynchus anatinus	Opisthokonta	Ornithorhynchus	Ornithorhynchidae	Monotremata	Mammalia	Chordata	Metazoa	ftp://ftp.ensembl.org/pub/release-87/fasta/ornithorhynchus_anatinus/pep/Ornithorhynchus_anatinus.OANA5.pep.all.fa.gz
OBIM	1	18	385	0.947368	4776	8631	0.106564	-0.000125	1061	7570	5	Octopus bimaculoides	Opisthokonta	Octopus	Octopodidae	Octopoda	Cephalopoda	Mollusca	Metazoa	ftp://ftp.ensemblgenomes.org/pub/metazoa/release-34/fasta/octopus_bimaculoides/pep/Octopus_bimaculoides.PRJNA270931.pep.all.fa.gz
ABIS	54	80	270	0.597015	3904	10478	0.353985	-0.000116	438	10040	10	Agaricus bisporus var. bisporus H97	Opisthokonta	Agaricus	Agaricaceae	Agaricales	Agaricomycetes	Basidiomycota	Fungi	ftp://ftp.ensemblgenomes.org/pub/fungi/release-34/fasta/fungi_basidiomycota1_collection/agaricus_bisporus_var_bisporus_h97/pep/Agaricus_bisporus_var_bisporus_h97.Agabi_varbisH97_2.pep.all.fa.gz
GNIP	175	96	133	0.354244	2586	12415	0.51935	-0.000105	1888	10527	113	Gregarina niphandrodes	SAR	Gregarina	Gregarinidae	Eugregarinorida	Conoidasida	Apicomplexa		ftp://ftp.ensemblgenomes.org/pub/release-34/protists/fasta/protists_alveolata1_collection/gregarina_niphandrodes/pep/Gregarina_niphandrodes.GNI3.pep.all.fa.gz
CINT	8	72	324	0.9	4484	9368	0.151514	-0.000103	744	8624	17	Ciona intestinalis	Opisthokonta	Ciona	Cionidae	Enterogona	Ascidiacea	Chordata	Metazoa	ftp://ftp.ensembl.org/pub/release-87/fasta/ciona_intestinalis/pep/Ciona_intestinalis.KH.pep.all.fa.gz
MDAP	149	98	157	0.396761	2611	12355	0.47558	-0.000102	224	12131	76	Mitosporidium daphniae	Opisthokonta	Mitosporidium				Microsporidia	Fungi	ftp://ftp.ensemblgenomes.org/pub/fungi/release-34/fasta/fungi_microsporidia1_collection/mitosporidium_daphniae/pep/Mitosporidium_daphniae.UGP1.0.pep.all.fa.gz
OSAT	33	74	297	0.691589	4135	9398	0.344919	-0.0001	580	8818	9	Oryza sativa japonica	Archeaplastida	Oryza	Poaceae	Poales	Liliopsida	Streptophyta	Viridiplantae	ftp://ftp.ensemblgenomes.org/pub/plants/release-34/fasta/oryza_sativa/pep/Oryza_sativa.IRGSP-1.0.pep.all.fa.gz
EINT	197	90	117	0.313589	2346	13127	0.570543	-9.7e-05	996	12131	106	Encephalitozoon intestinalis ATCC 50506	Opisthokonta	Encephalitozoon	Unikaryonidae			Microsporidia	Fungi	ftp://ftp.ensemblgenomes.org/pub/fungi/release-34/fasta/fungi_microsporidia1_collection/encephalitozoon_intestinalis_atcc_50506/pep/Encephalitozoon_intestinalis_atcc_50506.ASM14646v1.pep.all.fa.gz
EHIS	137	95	172	0.409483	2921	12083	0.489433	-9.4e-05	254	11829	83	Entamoeba histolytica HM-1:IMSS	Amoebozoa	Entamoeba	Entamoebidae					ftp://ftp.ensemblgenomes.org/pub/protists/release-34/fasta/entamoeba_histolytica/pep/Entamoeba_histolytica.JCVI-ESG2-1.0.pep.all.fa.gz
IMUL	140	108	156	0.435484	2947	11618	0.446722	-9.1e-05	1211	10407	99	Ichthyophthirius multifiliis (strain G5)	SAR	Ichthyophthirius		Hymenostomatida	Oligohymenophorea			ftp://ftp.ensemblgenomes.org/pub/release-34/protists/fasta/protists_alveolata1_collection/ichthyophthirius_multifiliis/pep/Ichthyophthirius_multifiliis.JCVI-IMG1-V.1.pep.all.fa.gz
ODIO	28	72	304	0.72	4244	9893	0.199435	-7.8e-05	1269	8624	10	Oikopleura dioica	Opisthokonta	Oikopleura	Oikopleuridae	Copelata	Appendicularia	Chordata	Metazoa	ftp://ftp.ncbi.nlm.nih.gov/genomes/all/GCA/000/209/535/GCA_000209535.1_ASM20953v1/GCA_000209535.1_ASM20953v1_protein.faa.gz
TVAG	79	129	196	0.620192	3343	11305	0.438868	-7.6e-05	547	10758	78	Trichomonas vaginalis G3	Excavata	Trichomonas	Trichomonadidae	Trichomonadida				ftp://ftp.ensemblgenomes.org/pub/release-34/protists/fasta/protists_parabasalia1_collection/trichomonas_vaginalis_g3/pep/Trichomonas_vaginalis_g3.ASM282v1.pep.all.fa.gz
ACOE	33	61	310	0.648936	4178	9348	0.327697	-7.2e-05	255	9093	1	Aquilegia coerulea Goldsmith	Archeaplastida	Aquilegia	Ranunculaceae	Ranunculales		Streptophyta	Viridiplantae	https://genome.jgi.doe.gov/portal/pages/dynamicOrganismDownload.jsf?organism=PhytozomeV12#%20file:%20Acoerulea_322_v3.fa.gz
ACAS	32	118	254	0.786667	3932	9036	0.347604	-7e-05	1936	7100	38	Acanthamoeba castellanii str. Neff	Amoebozoa	Acanthamoeba	Acanthamoebidae	Longamoebia				ftp://ftp.ensemblgenomes.org/pub/protists/release-34/fasta/protists_amoebozoa1_collection/acanthamoeba_castellanii_str_neff/pep/Acanthamoeba_castellanii_str_neff.Acastellanii_strNEFF_v1.pep.all.fa.gz
TTRA	37	95	272	0.719697	4044	9403	0.298652	-6.9e-05	9083	320	33	Thecamonas trahens ATCC 50062	Unknown	Thecamonas	Apusomonadidae					ftp://ftp.ensemblgenomes.org/pub/protists/release-34/fasta/protists_apusozoa1_collection/thecamonas_trahens_atcc_50062/pep/Thecamonas_trahens_atcc_50062.TheTra_May2010.pep.all.fa.gz
TADH	8	47	349	0.854545	4492	9372	0.144091	-6.7e-05	6389	2983	5	Trichoplax adhaerens	Opisthokonta	Trichoplax	Trichoplacidae			Placozoa	Metazoa	ftp://ftp.ensemblgenomes.org/pub/metazoa/release-34/fasta/trichoplax_adhaerens/pep/Trichoplax_adhaerens.ASM15027v1.pep.all.fa.gz
NNUC	34	58	312	0.630435	4153	9462	0.323884	-6.6e-05	142	9320	3	Nelumbo nucifera	Archeaplastida	Nelumbo	Nelumbonaceae	Proteales		Streptophyta	Viridiplantae	ftp://ftp.ncbi.nlm.nih.gov/genomes/all/GCF/000/365/185/GCF_000365185.1_Chinese_Lotus_1.1/GCF_000365185.1_Chinese_Lotus_1.1_protein.faa.gz
RSPE	59	69	276	0.539062	3875	10605	0.347563	-6.6e-05	503	10102	8	Rhodotorula sp. JG-1b	Opisthokonta	Rhodotorula	Sporidiobolaceae	Sporidiobolales	Microbotryomycetes	Basidiomycota	Fungi	ftp://ftp.ensemblgenomes.org/pub/fungi/release-34/fasta/fungi_basidiomycota1_collection/rhodotorula_sp_jg_1b/pep/Rhodotorula_sp_jg_1b.Rhosp1.pep.all.fa.gz
ASUB	32	59	313	0.648352	4122	9729	0.304149	-5.9e-05	382	9347	14	Acytostelium subglobosum LB1	Amoebozoa	Acytostelium	Acytosteliaceae	Acytosteliales				ftp://ftp.ncbi.nlm.nih.gov/genomes/all/GCF/000/787/575/GCF_000787575.1_Asub_2.0/GCF_000787575.1_Asub_2.0_protein.faa.gz
SKOW	0	24	380	1	4758	8476	0.102234	-5.7e-05	961	7515	6	Saccoglossus kowalevskii	Opisthokonta	Saccoglossus	Harrimaniidae		Enteropneusta	Hemichordata	Metazoa	ftp://ftp.ncbi.nlm.nih.gov/genomes/all/GCF/000/003/605/GCF_000003605.2_Skow_1.1/GCF_000003605.2_Skow_1.1_protein.faa.gz
CTEL	3	21	380	0.875	4763	8107	0.131425	-5.2e-05	1157	6950	3	Capitella teleta	Opisthokonta	Capitella	Capitellidae	Capitellida	Polychaeta	Annelida	Metazoa	ftp://ftp.ensemblgenomes.org/pub/metazoa/release-34/fasta/capitella_teleta/pep/Capitella_teleta.GCA_000328365.1.pep.all.fa.gz
XTRO	0	16	388	1	4772	9099	0.047641	-4.9e-05	1212	7887	10	Xenopus tropicalis	Opisthokonta	Xenopus	Pipidae	Anura	Amphibia	Chordata	Metazoa	ftp://ftp.ensembl.org/pub/release-87/fasta/xenopus_tropicalis/pep/Xenopus_tropicalis.JGI_4.2.pep.all.fa.gz
SCOM	56	97	251	0.633987	3754	10689	0.356221	-3.8e-05	384	10305	11	Saitoella complicata NRRL Y-17804	Opisthokonta	Saitoella				Ascomycota	Fungi	ftp://ftp.ensemblgenomes.org/pub/fungi/release-34/fasta/fungi_ascomycota2_collection/saitoella_complicata_nrrl_y_17804/pep/Saitoella_complicata_nrrl_y_17804.Scomplicata_3.0.pep.all.fa.gz
MLAR	57	69	278	0.547619	3890	10536	0.35097	-3.6e-05	434	10102	4	Melampsora laricis-populina	Opisthokonta	Melampsora	Melampsoraceae	Pucciniales	Pucciniomycetes	Basidiomycota	Fungi	http://genome.jgi.doe.gov/Mellp2_3/download/Mellp2_3_GeneCatalog_proteins_20151130.aa.fasta.gz
TMEL	57	71	276	0.554688	3871	10560	0.338685	-3.5e-05	517	10043	3	Tuber melanosporum Mel28	Opisthokonta	Tuber	Tuberaceae	Pezizales	Pezizomycetes	Ascomycota	Fungi	ftp://ftp.ensemblgenomes.org/pub/fungi/release-34/fasta/tuber_melanosporum/pep/Tuber_melanosporum.ASM15164v1.pep.all.fa.gz
MELO	28	55	321	0.662651	4228	9729	0.293127	-3.4e-05	161	9568	0	Mortierella elongata AG-77	Opisthokonta	Mortierella	Mortierellaceae	Mortierellales	Mortierellomycetes	Mucoromycota	Fungi	http://genome.jgi.doe.gov/Morel2/download/Morel2_GeneCatalog_proteins_20151120.aa.fasta.gz
MSPE	62	74	268	0.544118	3871	9509	0.351027	-3.3e-05	360	9149	21	Micromonas species RCC299	Archeaplastida	Micromonas	Mamiellaceae	Mamiellales	Mamiellophyceae	Chlorophyta	Viridiplantae	https://genome.jgi.doe.gov/portal/pages/dynamicOrganismDownload.jsf?organism=Phytozome# (File: MspRCC299_229_v3.0.protein.fa.gz )
SPUR	1	20	383	0.952381	4761	8179	0.139661	-3.2e-05	664	7515	1	Strongylocentrotus purpuratus	Opisthokonta	Strongylocentrotus	Strongylocentrotidae	Echinoida	Echinoidea	Echinodermata	Metazoa	http://www.echinobase.org/Echinobase/SpDownloads (SPU_peptide sequege)
TRUB	0	4	400	1	4828	8872	0.04836	-3.1e-05	261	8611	1	Takifugu rubripes	Opisthokonta	Takifugu	Tetraodontidae	Tetraodontiformes	Actinopteri	Chordata	Metazoa	ftp://ftp.ncbi.nlm.nih.gov/genomes/all/GCF/000/180/615/GCF_000180615.1_FUGU5/GCF_000180615.1_FUGU5_protein.faa.gz
APLA	4	45	355	0.918367	4568	9228	0.069344	-2.7e-05	464	8764	21	Anas platyrhynchos	Opisthokonta	Anas	Anatidae	Anseriformes	Aves	Chordata	Metazoa	ftp://ftp.ensembl.org/pub/release-87/fasta/anas_platyrhynchos/pep/Anas_platyrhynchos.BGI_duck_1.0.pep.all.fa.gz
EINV	166	121	117	0.421603	2339	12368	0.550159	-2.6e-05	539	11829	127	Entameoba invadens IP1	Amoebozoa	Entamoeba	Entamoebidae					ftp://ftp.ensemblgenomes.org/pub/protists/release-34/fasta/protists_amoebozoa1_collection/entamoeba_invadens_ip1/pep/Entamoeba_invadens_ip1.EIA2_v2.pep.all.fa.gz
BMER	39	56	309	0.589474	4134	9845	0.30598	-2.3e-05	342	9503	3	Basidiobolus meristosporus B9252	Opisthokonta	Basidiobolus	Basidiobolaceae	Basidiobolales	Basidiobolomycetes	Zoopagomycota	Fungi	http://genome.jgi.doe.gov/Basme2finSC/download/Basme2finSC_GeneCatalog_proteins_20150701.aa.fasta.gz
GTHE	32	84	288	0.724138	4186	8316	0.332629	-2.1e-05	5865	2451	26	Guillardia theta CCMP2712	Cryptophyta	Guillardia	Geminigeraceae	Pyrenomonadales		Cryptophyta		ftp://ftp.ensemblgenomes.org/pub/protists/release-34/fasta/guillardia_theta/pep/Guillardia_theta.GCA_000315625.1.pep.all.fa.gz
ATRI	31	61	312	0.663043	4153	9342	0.337512	-2e-05	749	8593	2	Amborella trichopoda	Archeaplastida	Amborella	Amborellaceae	Amborellales		Streptophyta	Viridiplantae	ftp://ftp.ensemblgenomes.org/pub/plants/release-34/fasta/amborella_trichopoda/pep/Amborella_trichopoda.AMTR1.0.pep.all.fa.gz
RIRR	47	55	302	0.539216	4101	9879	0.316565	-7e-06	1262	8617	7	Rhizophagus irregularis DAOM 197198	Opisthokonta	Rhizophagus	Glomeraceae	Glomerales	Glomeromycetes	Mucoromycota	Fungi	ftp://ftp.ensemblgenomes.org/pub/fungi/release-34/fasta/fungi_glomeromycota1_collection/rhizophagus_irregularis_daom_181602/pep/Rhizophagus_irregularis_daom_181602.Gloin1.pep.all.fa.gz
SARC	35	91	278	0.722222	4008	9224	0.359486	-7e-06	532	8692	21	Sphaeroforma arctica JP610	Opisthokonta	Sphaeroforma		Ichthyophonida	Ichthyosporea			ftp://ftp.ensemblgenomes.org/pub/protists/release-34/fasta/protists_ichthyosporea1_collection/sphaeroforma_arctica_jp610/pep/Sphaeroforma_arctica_jp610.Spha_arctica_JP610_V1.pep.all.fa.gz
CTOB	81	138	185	0.630137	3269	9589	0.441555	0	2508	7081	83	Chrysochromulina tobin strain CCMP291	Haptophyceae	Chrysochromulina	Chrysochromulinaceae	Prymnesiales	Haptophyceae			ftp://ftp.ncbi.nlm.nih.gov/genomes/all/GCA/001/275/005/GCA_001275005.1_Ctobinv2/GCA_001275005.1_Ctobinv2_protein.faa.gz
EACE	160	107	137	0.400749	2568	12104	0.492267	4e-06	891	11213	114	Eimeria acervulina	SAR	Eimeria	Eimeriidae	Eucoccidiorida	Conoidasida	Apicomplexa		ftp://ftp.ensemblgenomes.org/pub/release-34/protists/fasta/protists_alveolata1_collection/eimeria_acervulina/pep/
LGIG	3	23	378	0.884615	4725	8576	0.111279	1.1e-05	628	7948	7	Lottia gigantea	Opisthokonta	Lottia	Lottiidae		Gastropoda	Mollusca	Metazoa	ftp://ftp.ensemblgenomes.org/pub/metazoa/release-34/fasta/lottia_gigantea/pep/Lottia_gigantea.GCA_000327385.1.pep.all.fa.gz
PABI	33	83	288	0.715517	4088	8540	0.393719	1.1e-05	923	7617	22	Picea abies	Archeaplastida	Picea	Pinaceae	Pinales		Streptophyta	Viridiplantae	ftp://plantgenie.org/Data/ConGenIE/Picea_abies/v1.0/FASTA/GenePrediction/Pabies1.01.0-HC-pep.faa.gz, ftp://plantgenie.org/Data/ConGenIE/Picea_abies/v1.0/FASTA/GenePrediction/Pabies1.01.0-MC-pep.faa.gz
PPAL	34	72	298	0.679245	4041	9791	0.316991	2.4e-05	444	9347	13	Polysphondylium pallidum PN500	Amoebozoa	Heterostelium	Acytosteliaceae	Acytosteliales				ftp://ftp.ensemblgenomes.org/pub/protists/release-34/fasta/protists_amoebozoa1_collection/polysphondylium_pallidum_pn500/pep/Polysphondylium_pallidum_pn500.PolPal_Dec2009.pep.all.fa.gz
MVER	31	57	316	0.647727	4176	9813	0.293247	3.2e-05	245	9568	1	Mortierella verticillata NRRL 6337	Opisthokonta	Mortierella	Mortierellaceae	Mortierellales	Mortierellomycetes	Mucoromycota	Fungi	http://genome.jgi.doe.gov/Morve1/download/Morve1_GeneCatalog_proteins_20161024.aa.fasta.gz
RBRE	59	89	256	0.601351	3717	10792	0.343632	3.3e-05	668	10124	11	Ramicandelaber brevisporus CBS 109374	Opisthokonta	Ramicandelaber	Ramicandelaberaceae	Ramicandelaberales		Zoopagomycota	Fungi	http://genome.jgi.doe.gov/Rambr1/download/Rambr1_GeneCatalog_proteins_20140929.aa.fasta.gz
HPAR	61	85	258	0.582192	3814	10192	0.357417	3.4e-05	1312	8880	32	Hyaloperonospora parasitica	SAR	Hyaloperonospora	Peronosporaceae	Peronosporales	Oomycetes			ftp://ftp.ensemblgenomes.org/pub/release-34/protists/fasta/hyaloperonospora_arabidopsidis/pep/Hyaloperonospora_arabidopsidis.HyaAraEmoy2_2.0.pep.all.fa.gz
YLIP	59	76	269	0.562963	3845	10870	0.342214	3.4e-05	191	10679	3	Yarrowia lipolytica CLIB89(W29)	Opisthokonta	Yarrowia	Dipodascaceae	Saccharomycetales	Saccharomycetes	Ascomycota	Fungi	ftp://ftp.ncbi.nlm.nih.gov/genomes/all/GCA/001/761/485/GCA_001761485.1_ASM176148v1/GCA_001761485.1_ASM176148v1_protein.faa.gz
CREV	56	67	281	0.544715	3907	10579	0.323374	3.5e-05	455	10124	0	Coemansia reversa NRRL 1564	Opisthokonta	Coemansia	Kickxellaceae	Kickxellales	Kickxellomycetes	Zoopagomycota	Fungi	genome.jgi.doe.gov/Coere1/download/Coere1_GeneCatalog_proteins_20110909.aa.fasta.gz
PHYT	161	100	143	0.383142	2548	11885	0.456855	4.1e-05	1139	10746	85	Phytomonas sp. isolate Hart1	Excavata	Phytomonas	Trypanosomatidae	Kinetoplastida				ftp://ftp.ensemblgenomes.org/pub/release-34/protists/fasta/protists_euglenozoa1_collection/phytomonas_sp_isolate_hart1/pep/Phytomonas_sp_isolate_hart1.AKI_PRJEB1539_v1.pep.all.fa.gz
SCER	86	81	237	0.48503	3457	11283	0.372627	4.2e-05	123	11160	14	Saccharomyces cerevisiae S288C	Opisthokonta	Saccharomyces	Saccharomycetaceae	Saccharomycetales	Saccharomycetes	Ascomycota	Fungi	ftp://ftp.ensemblgenomes.org/pub/fungi/release-34/fasta/saccharomyces_cerevisiae/pep/Saccharomyces_cerevisiae.R64-1-1.pep.all.fa.gz
DRER	0	5	399	1	4818	8854	0.03613	4.5e-05	243	8611	2	Danio rerio	Opisthokonta	Danio	Cyprinidae	Cypriniformes	Actinopteri	Chordata	Metazoa	ftp://ftp.ensembl.org/pub/release-87/fasta/danio_rerio/pep/Danio_rerio.GRCz10.pep.all.fa.gz
CPAR	40	94	270	0.701493	3915	8449	0.391478	4.8e-05	5432	3017	30	Cyanophora paradoxa	Archeaplastida	Cyanophora	Cyanophoraceae		Glaucocystophyceae			http://cyanophora.rutgers.edu/cyanophora/Cyanophora_paradoxa_MAKER_gene_predictions-022111-aa.fasta
PPER	90	116	198	0.563107	3439	10851	0.38787	5e-05	907	9944	62	Pseudocohnilembus persalinus	SAR	Pseudocohnilembus	Pseudocohnilembidae	Philasterida	Oligohymenophorea			ftp://ftp.ensemblgenomes.org/pub/release-34/protists/fasta/protists_alveolata1_collection/pseudocohnilembus_persalinus/pep/Pseudocohnilembus_persalinus.ASM144751v1.pep.all.fa.gz
CCRI	102	113	189	0.525581	3218	11137	0.435824	5.1e-05	1240	9897	47	Chondrus crispus	Archeaplastida	Chondrus	Gigartinaceae	Gigartinales	Florideophyceae	Rhodophyta		ftp://ftp.ensemblgenomes.org/pub/release-34/plants/fasta/plants_rhodophyta1_collection/chondrus_crispus/pep/Chondrus_crispus.ASM35022v2.pep.all.fa.gz
TTHE	87	86	231	0.49711	3550	10666	0.359215	5.7e-05	259	10407	48	Tetrahymena thermophila	SAR	Tetrahymena	Tetrahymenidae	Hymenostomatida	Oligohymenophorea			ftp://ftp.ensemblgenomes.org/pub/release-34/protists/fasta/tetrahymena_thermophila/pep/Tetrahymena_thermophila.JCVI-TTA1-2.2.pep.all.fa.gz
SFAL	28	63	313	0.692308	4234	9137	0.308167	6.1e-05	492	8645	1	Sphagnum fallax strain:MN | cultivar:MN	Archeaplastida	Sphagnum	Sphagnaceae	Sphagnales	Sphagnopsida	Streptophyta	Viridiplantae	https://phytozome.jgi.doe.gov/biomart/martview/739c2860d5e06348b925fe0f410cb17c filename: Sphagnum_fallax_mart_export.txt
BHOM	112	121	171	0.519313	3030	11631	0.432994	6.3e-05	3923	7708	75	Blastocystis hominis	SAR	Blastocystis	Blastocystidae					ftp://ftp.ensemblgenomes.org/pub/release-34/protists/fasta/protists_stramenopiles1_collection/blastocystis_hominis/pep/Blastocystis_hominis.ASM15166v1.pep.all.fa.gz
MBRE	42	108	254	0.72	3975	9844	0.282694	6.4e-05	1149	8695	30	Monosiga brevicollis MX1	Opisthokonta	Monosiga	Salpingoecidae	Choanoflagellida				ftp://ftp.ensemblgenomes.org/pub/protists/release-34/fasta/protists_choanoflagellida1_collection/monosiga_brevicollis_mx1/pep/Monosiga_brevicollis_mx1.V1.0.pep.all.fa.gz
PPUR	82	88	234	0.517647	3429	10445	0.401537	7.1e-05	548	9897	20	Porphyridium purpureum	Archeaplastida	Porphyridium	Porphyridiaceae	Porphyridiales	Bangiophyceae	Rhodophyta		http://cyanophora.rutgers.edu/porphyridium/Porphyridium_genemodels_UPDATED.fasta
BDEN	42	60	302	0.588235	3995	10164	0.284683	7.2e-05	1108	9056	5	Batrachochytrium dendrobatidis JAM81	Opisthokonta	Batrachochytrium		Rhizophydiales	Chytridiomycetes	Chytridiomycota	Fungi	ftp://ftp.ensemblgenomes.org/pub/fungi/release-34/fasta/fungi_chytridiomycota1_collection/batrachochytrium_dendrobatidis_jam81/pep/Batrachochytrium_dendrobatidis_jam81.v1.0.pep.all.fa.gz
PSIN	2	31	371	0.939394	4676	9112	0.055432	7.9e-05	348	8764	14	Pelodiscus sinensis	Opisthokonta	Pelodiscus	Trionychidae	Testudines		Chordata	Metazoa	ftp://ftp.ensembl.org/pub/release-87/fasta/pelodiscus_sinensis/pep/Pelodiscus_sinensis.PelSin_1.0.pep.all.fa.gz
CNEO	56	64	284	0.533333	3914	10586	0.338149	8.1e-05	546	10040	2	Cryptococcus neoformans var. grubii H99	Opisthokonta	Cryptococcus	Cryptococcaceae	Tremellales	Tremellomycetes	Basidiomycota	Fungi	ftp://ftp.ensemblgenomes.org/pub/fungi/release-34/fasta/fungi_basidiomycota1_collection/cryptococcus_neoformans_var_grubii_h99/pep/Cryptococcus_neoformans_var_grubii_h99.CNA3.pep.all.fa.gz
PBLA	42	66	296	0.611111	4032	10093	0.311063	8.1e-05	371	9722	8	Phycomyces blakesleeanus NRRL1555	Opisthokonta	Phycomyces	Phycomycetaceae	Mucorales	Mucoromycetes	Mucoromycota	Fungi	http://genome.jgi.doe.gov/Phybl2/download/Phycomyces_blakesleeanus_v2_filtered_proteins.fasta.gz
AVAG	18	37	349	0.672727	4514	8271	0.208995	8.9e-05	3053	5218	5	Adineta vaga	Opisthokonta	Adineta	Adinetidae	Adinetida	Bdelloidea	Rotifera	Metazoa	http://www.genoscope.cns.fr/adineta/data/Adineta_vaga.v2.pep.fa.gz
HSAP	0	0	404		4850	8913	0	8.9e-05	761	8152	0	Homo Sapiens	Opisthokonta	Homo	Hominidae	Primates	Mammalia	Chordata	Metazoa	ftp://ftp.ensembl.org/pub/release-87/fasta/homo_sapiens/pep/Homo_sapiens.GRCh38.pep.all.fa.gz
KFLA	34	53	317	0.609195	4213	8670	0.30586	9.2e-05	2581	6089	2	Klebsormidium flaccidum	Archeaplastida	Klebsormidium	Klebsormidiaceae	Klebsormidiales	Klebsormidiophyceae	Streptophyta	Viridiplantae	http://www.plantmorphogenesis.bio.titech.ac.jp/~algae_genome_project/klebsormidium/kf_download/160614_klebsormidium_v1.1_AA.fasta
KLAC	89	81	234	0.476471	3373	11285	0.375946	9.2e-05	125	11160	13	Kluyveromyces lactis	Opisthokonta	Kluyveromyces	Saccharomycetaceae	Saccharomycetales	Saccharomycetes	Ascomycota	Fungi	ftp://ftp.ensemblgenomes.org/pub/fungi/release-34/fasta/fungi_ascomycota1_collection/kluyveromyces_lactis/pep/Kluyveromyces_lactis.ASM251v1.pep.all.fa.gz
NCRA	56	83	265	0.597122	3803	10405	0.350869	9.4e-05	362	10043	10	Neurospora crassa GCA_000786625	Opisthokonta	Neurospora	Sordariaceae	Sordariales	Sordariomycetes	Ascomycota	Fungi	ftp://ftp.ensemblgenomes.org/pub/fungi/release-34/fasta/fungi_ascomycota2_collection/neurospora_crassa_gca_000786625/pep/Neurospora_crassa_gca_000786625.Neucr_trp3_1.pep.all.fa.gz
DDIS	35	61	308	0.635417	4060	9808	0.296941	9.5e-05	670	9138	12	Dictyostelium discoideum AX4	Amoebozoa	Dictyostelium	Dictyosteliaceae	Dictyosteliales				ftp://ftp.ensemblgenomes.org/pub/protists/release-34/fasta/dictyostelium_discoideum/pep/Dictyostelium_discoideum.dicty_2.7.pep.all.fa.gz
OTRI	69	86	249	0.554839	3689	10589	0.33765	9.5e-05	267	10322	33	Oxytricha trifallax	SAR	Oxytricha	Oxytrichidae	Sporadotrichida	Spirotrichea			ftp://ftp.ensemblgenomes.org/pub/release-34/protists/fasta/protists_alveolata1_collection/oxytricha_trifallax_gca_000295675/pep/Oxytricha_trifallax_gca_000295675.oxytricha_asm_v1.1.pep.all.fa.gz
EGRA	53	127	224	0.705556	3477	8992	0.392735	9.7e-05	1627	7365	61	Euglena gracilis	Excavata	Euglena	Euglenaceae	Euglenales		Euglenida		Correspondence
ALAI	59	91	254	0.606667	3800	10281	0.330618	0.000102	1792	8489	21	Albugo laibachii Nc14	SAR	Albugo	Albuginaceae	Albuginales	Oomycetes			ftp://ftp.ensemblgenomes.org/pub/release-34/protists/fasta/albugo_laibachii/pep/Albugo_laibachii.ENA1.pep.all.fa.gz
PPAT	31	71	302	0.696078	4184	8984	0.32815	0.000109	339	8645	5	Physcomitrella patens subsp. patens	Archeaplastida	Physcomitrella	Funariaceae	Funariales	Bryopsida	Streptophyta	Viridiplantae	ftp://ftp.ensemblgenomes.org/pub/plants/release-34/fasta/physcomitrella_patens/pep/Physcomitrella_patens.ASM242v1.pep.all.fa.gz
SLEM	71	94	239	0.569697	3620	10589	0.345819	0.000111	267	10322	35	Stylonychia lemnae	SAR	Stylonychia	Oxytrichidae	Sporadotrichida	Spirotrichea			ftp://ftp.ensemblgenomes.org/pub/release-34/protists/fasta/protists_alveolata1_collection/stylonychia_lemnae/pep/Stylonychia_lemnae.Stylonychia_lemnae_asm_v1.0.pep.all.fa.gz
CSUB	54	98	252	0.644737	3775	9961	0.365583	0.000114	1020	8941	19	Coccomyxa subellipsoidea C-169	Archeaplastida	Coccomyxa			Trebouxiophyceae	Chlorophyta	Viridiplantae	https://phytozome.jgi.doe.gov/biomart/martview/739c2860d5e06348b925fe0f410cb17c (File: Coccomyxa_subellipsoidea_mart_export.txt)
PTET	83	98	223	0.541436	3585	10625	0.364686	0.00012	1048	9577	41	Paramecium tetraurelia	SAR	Paramecium	Parameciidae	Peniculida	Oligohymenophorea			ftp://ftp.ensemblgenomes.org/pub/release-34/protists/fasta/paramecium_tetraurelia/pep/Paramecium_tetraurelia.GCA_000165425.1.pep.all.fa.gz
BFLO	6	55	343	0.901639	4572	8640	0.125448	0.000121	1934	6706	10	Branchiostoma floridae	Opisthokonta	Branchiostoma	Branchiostomidae			Chordata	Metazoa	ftp://ftp.ncbi.nlm.nih.gov/genomes/all/GCA/000/003/815/GCA_000003815.1_Version_2/GCA_000003815.1_Version_2_protein.faa.gz
TGON	126	90	188	0.416667	3057	11475	0.394737	0.000121	262	11213	49	Toxoplasma gondii ME49	SAR	Toxoplasma	Sarcocystidae	Eucoccidiorida	Conoidasida	Apicomplexa		ftp://ftp.ensemblgenomes.org/pub/release-34/protists/fasta/toxoplasma_gondii/pep/Toxoplasma_gondii.ToxoDB-7.1.pep.all.fa.gz
MCIR	35	83	286	0.70339	4097	9988	0.308275	0.000122	266	9722	6	Mucor circinelloides CBS 277.49	Opisthokonta	Mucor	Mucoraceae	Mucorales	Mucoromycetes	Mucoromycota	Fungi	http://genome.jgi.doe.gov/Mucci2/download/Mucor_circinelloides_v2_filtered_proteins.fasta.gz
MNEG	80	108	216	0.574468	3438	9206	0.419178	0.000123	1365	7841	53	Monoraphidium neglectum	Archeaplastida	Monoraphidium	Selenastraceae	Sphaeropleales	Chlorophyceae	Chlorophyta	Viridiplantae	ftp://ftp.ncbi.nlm.nih.gov/genomes/all/GCF/000/611/645/GCF_000611645.1_mono_v1/GCF_000611645.1_mono_v1_protein.faa.gz
SPUN	27	56	321	0.674699	4253	9507	0.273647	0.000124	451	9056	5	Spizellomyces punctatus DAOM BR117	Opisthokonta	Spizellomyces	Spizellomycetaceae	Spizellomycetales	Chytridiomycetes	Chytridiomycota	Fungi	ftp://ftp.ensemblgenomes.org/pub/fungi/release-34/fasta/fungi_chytridiomycota1_collection/spizellomyces_punctatus_daom_br117/pep/Spizellomyces_punctatus_daom_br117.S_punctatus_V1.pep.all.fa.gz
CGIG	2	82	320	0.97619	4377	8918	0.160387	0.000126	970	7948	39	Crassostrea gigas	Opisthokonta	Crassostrea	Ostreidae	Ostreoida	Bivalvia	Mollusca	Metazoa	ftp://ftp.ensemblgenomes.org/pub/metazoa/release-34/fasta/crassostrea_gigas/pep/Crassostrea_gigas.GCA_000297895.1.pep.all.fa.gz
SROS	26	67	311	0.72043	4221	9313	0.235952	0.000134	618	8695	18	Salpingoeca rosetta	Opisthokonta	Salpingoeca	Salpingoecidae	Choanoflagellida				ftp://ftp.ensemblgenomes.org/pub/protists/release-34/fasta/protists_choanoflagellida1_collection/salpingoeca_rosetta/pep/Salpingoeca_rosetta.Proterospongia_sp_ATCC50818.pep.all.fa.gz
MPOL	28	61	315	0.685393	4228	9160	0.305063	0.000135	761	8399	5	Marchantia polymorpha cultivar:Kitashirakawa-2	Archeaplastida	Marchantia	Marchantiaceae	Marchantiales	Marchantiopsida	Streptophyta	Viridiplantae	https://genome.jgi.doe.gov/portal/pages/dynamicOrganismDownload.jsf?organism=Mpolymorpha# (File: Mpolymorpha_320_v3.1.protein.fa.gz )
CVAR	68	93	243	0.57764	3702	9646	0.373374	0.000137	705	8941	25	Chlorella variabilis NC64A	Archeaplastida	Chlorella	Chlorellaceae	Chlorellales	Trebouxiophyceae	Chlorophyta	Viridiplantae	http://genome.jgi.doe.gov/ChlNC64A_1/download/Chlorella_NC64A.best_proteins.fasta.gz
SMOE	38	75	291	0.663717	4063	9354	0.329245	0.00014	2106	7248	5	Selaginella moellendorffii	Archeaplastida	Selaginella	Selaginellaceae	Selaginellales	Lycopodiopsida	Streptophyta	Viridiplantae	https://phytozome.jgi.doe.gov/biomart/martview/739c2860d5e06348b925fe0f410cb17c filename: Selaginella_moellendorffii_mart_export.txt
NGRU	45	102	257	0.693878	3818	9718	0.332724	0.000141	3416	6302	35	Naegleria gruberi	Excavata	Naegleria	Vahlkampfiidae	Schizopyrenida	Heterolobosea			ftp://ftp.ensemblgenomes.org/pub/release-34/protists/fasta/protists_heterolobosea1_collection/naegleria_gruberi/pep/Naegleria_gruberi.V1.0.pep.all.fa.gz
SCUL	162	106	136	0.395522	2496	11687	0.45937	0.000145	679	11008	96	Strigomonas culicis	Excavata	Strigomonas	Trypanosomatidae	Kinetoplastida				ftp://ftp.ensemblgenomes.org/pub/release-34/protists/fasta/protists_euglenozoa1_collection/strigomonas_culicis/pep/Strigomonas_culicis.Strigomonas_culicis_Genome.pep.all.fa.gz
PHAL	50	68	286	0.576271	3981	9772	0.309216	0.000159	663	9109	11	Plasmopara halstedii	SAR	Plasmopara	Peronosporaceae	Peronosporales	Oomycetes			ftp://ftp.ensemblgenomes.org/pub/release-34/protists/fasta/protists_stramenopiles1_collection/plasmopara_halstedii/pep/Plasmopara_halstedii.Plasmopara_halstedii_genome.pep.all.fa.gz
NVEC	3	53	348	0.946429	4561	8241	0.163896	0.000163	756	7485	8	Nematostella vectensis	Opisthokonta	Nematostella	Edwardsiidae	Actiniaria	Anthozoa	Cnidaria	Metazoa	ftp://ftp.ensemblgenomes.org/pub/metazoa/release-34/fasta/nematostella_vectensis/pep/Nematostella_vectensis.GCA_000209225.1.pep.all.fa.gz
AMAC	38	61	305	0.616162	3996	9876	0.29999	0.000169	234	9642	8	Allomyces macrogynus ATCC 38327	Opisthokonta	Allomyces	Blastocladiaceae	Blastocladiales	Blastocladiomycetes	Blastocladiomycota	Fungi	ftp://ftp.ensemblgenomes.org/pub/fungi/release-34/fasta/fungi_blastocladiomycota1_collection/allomyces_macrogynus_atcc_38327/pep/Allomyces_macrogynus_atcc_38327.A_macrogynus_V3.pep.all.fa.gz
EHUX	47	111	246	0.702532	3834	8046	0.419107	0.00017	965	7081	33	Emiliania huxleyi CCMP1516	Haptophyceae	Emiliania	Noelaerhabdaceae	Isochrysidales	Haptophyceae			ftp://ftp.ensemblgenomes.org/pub/protists/release-34/fasta/emiliania_huxleyi/pep/Emiliania_huxleyi.GCA_000372725.1.pep.all.fa.gz
TPSE	79	99	226	0.55618	3564	10006	0.401619	0.00018	1297	8709	34	Thalassiosira pseudonana CCMP1335	SAR	Thalassiosira	Thalassiosiraceae	Thalassiosirales	Coscinodiscophyceae	Bacillariophyta		ftp://ftp.ensemblgenomes.org/pub/release-34/protists/fasta/thalassiosira_pseudonana/pep/Thalassiosira_pseudonana.ASM14940v2.pep.all.fa.gz
PMAR	110	98	196	0.471154	3273	10296	0.413832	0.000183	3307	6989	51	Perkinsus marinus ATCC 50983	SAR	Perkinsus	Perkinsidae	Perkinsida				ftp://ftp.ensemblgenomes.org/pub/release-34/protists/fasta/protists_alveolata1_collection/perkinsus_marinus_atcc_50983/pep/Perkinsus_marinus_atcc_50983.JCVI_PMG_1.0.pep.all.fa.gz
PTRI	81	82	241	0.503067	3652	9979	0.396378	0.000188	846	9133	21	Phaeodactylum tricornutum CCAP1055/1	SAR	Phaeodactylum	Phaeodactylaceae	Naviculales	Bacillariophyceae	Bacillariophyta		ftp://ftp.ensemblgenomes.org/pub/release-34/protists/fasta/phaeodactylum_tricornutum/pep/Phaeodactylum_tricornutum.ASM15095v2.pep.all.fa.gz
NGAD	108	117	179	0.52	3136	10597	0.449139	0.000191	3012	7585	58	Nannochloropsis gaditana CCMP526	SAR	Nannochloropsis	Monodopsidaceae	Eustigmatales	Eustigmatophyceae			http://www.nannochloropsis.org/download/NgaditanaCCMP526_proteins.fasta
AANO	99	135	170	0.576923	3214	10228	0.445448	0.000194	2418	7810	71	Aureococcus anophagefferens CCMP1984	SAR	Aureococcus		Pelagomonadales	Pelagophyceae			ftp://ftp.ensemblgenomes.org/pub/release-34/protists/fasta/protists_stramenopiles1_collection/aureococcus_anophagefferens/pep/Aureococcus_anophagefferens.v_1_0.pep.all.fa.gz
COKA	44	90	270	0.671642	3935	8742	0.363632	0.000195	586	8156	19	Cladosiphon okamuranus	SAR	Cladosiphon	Chordariaceae	Ectocarpales	Phaeophyceae			http://marinegenomics.oist.jp/algae/download/160208_2k_oki_prot.fa.gz
VCAR	52	67	285	0.563025	3841	9396	0.330675	0.000196	542	8854	10	Volvox carteri	Archeaplastida	Volvox	Volvocaceae	Chlamydomonadales	Chlorophyceae	Chlorophyta	Viridiplantae	http://genome.jgi.doe.gov/pages/dynamicOrganismDownload.jsf?organism=PhytozomeV12# (File: Vcarteri_317_v2.1.protein.fa
RFIL	59	133	212	0.692708	3590	9754	0.40906	0.000199	2752	7002	64	Reticulomyxa filosa	SAR	Reticulomyxa	Reticulomyxidae					ftp://ftp.ensemblgenomes.org/pub/release-34/protists/fasta/protists_rhizaria1_collection/reticulomyxa_filosa/pep/Reticulomyxa_filosa.Reti_assembly1.0.pep.all.fa.gz
TBRU	135	90	179	0.4	2813	11531	0.408266	0.000199	864	10667	63	Trypanosoma brucei	Excavata	Trypanosoma	Trypanosomatidae	Kinetoplastida				ftp://ftp.ensemblgenomes.org/pub/release-34/protists/fasta/trypanosoma_brucei/pep/Trypanosoma_brucei.TryBru_Apr2005_chr11.pep.all.fa.gz
AKER	58	74	272	0.560606	3815	9597	0.352145	0.000206	1476	8121	20	Aplanochytrium kerguelense PBS07	SAR	Aplanochytrium	Thraustochytriaceae		Labyrinthulomycetes			https://genome.jgi.doe.gov/portal/Aplke1/download/Aplke1_GeneCatalog_proteins_20121220.aa.fasta.gz
CANG	50	70	284	0.583333	3818	10196	0.309021	0.00021	554	9642	12	Catenaria anguillulae PL171	Opisthokonta	Catenaria	Catenariaceae	Blastocladiales	Blastocladiomycetes	Blastocladiomycota	Fungi	http://genome.jgi.doe.gov/Catan2/download/Catan2_all_proteins_20160412.aa.fasta.gz
CMIL	4	38	362	0.904762	4655	8952	0.055324	0.000214	1338	7614	13	Callorhinchus milii	Opisthokonta	Callorhinchus	Callorhinchidae	Chimaeriformes	Chondrichthyes	Chordata	Metazoa	ftp://ftp.ncbi.nlm.nih.gov/genomes/all/GCF/000/165/045/GCF_000165045.1_Callorhinchus_milii-6.1.3/GCF_000165045.1_Callorhinchus_milii-6.1.3_protein.faa.gz
ADEA	151	89	164	0.370833	2756	11288	0.436955	0.000215	280	11008	79	Angomonas deanei	Excavata	Angomonas	Trypanosomatidae	Kinetoplastida				ftp://ftp.ensemblgenomes.org/pub/release-34/protists/fasta/protists_euglenozoa1_collection/angomonas_deanei/pep/Angomonas_deanei.Angomonas_deanei_Genome.pep.all.fa.gz
UMAY	64	66	274	0.507692	3816	10571	0.346521	0.000215	1041	9530	2	Ustilago maydis	Opisthokonta	Ustilago	Ustilaginaceae	Ustilaginales	Ustilaginomycetes	Basidiomycota	Fungi	ftp://ftp.ensemblgenomes.org/pub/fungi/release-34/fasta/ustilago_maydis/pep/Ustilago_maydis.Umaydis521_2.0.pep.all.fa.gz
PBRA	35	67	302	0.656863	3989	9846	0.29039	0.000216	3548	6298	9	Plasmodiophora brassicae	SAR	Plasmodiophora	Plasmodiophoridae	Plasmodiophorida				ftp://ftp.ensemblgenomes.org/pub/release-34/protists/fasta/protists_rhizaria1_collection/plasmodiophora_brassicae/pep/Plasmodiophora_brassicae.pbe3.h15.pep.all.fa.gz
SMIC	127	142	135	0.527881	2632	9583	0.489326	0.000219	1739	7844	81	Symbiodinium microadriaticum	SAR	Symbiodinium	Symbiodiniaceae	Suessiales	Dinophyceae			ftp://ftp.ncbi.nlm.nih.gov/genomes/all/GCA/001/939/145/GCA_001939145.1_ASM193914v1/GCA_001939145.1_ASM193914v1_protein.faa.gz
PINF	48	58	298	0.54717	4053	9384	0.309076	0.000221	275	9109	17	Phytophthora infestans T30-4	SAR	Phytophthora	Peronosporaceae	Peronosporales	Oomycetes			ftp://ftp.ensemblgenomes.org/pub/release-34/protists/fasta/phytophthora_infestans/pep/Phytophthora_infestans.ASM14294v1.pep.all.fa.gz
SPAR	43	57	304	0.57	4152	8912	0.301718	0.000227	353	8559	17	Saprolegnia parasitica CBS 223.65	SAR	Saprolegnia	Saprolegniaceae	Saprolegniales	Oomycetes			ftp://ftp.ensemblgenomes.org/pub/release-34/protists/fasta/protists_stramenopiles1_collection/saprolegnia_parasitica_cbs_223_65/pep/Saprolegnia_parasitica_cbs_223_65.ASM15154v2.pep.all.fa.gz
BSAL	123	99	182	0.445946	3017	10595	0.407504	0.000236	804	9791	75	Bodo saltans	Excavata	Bodo	Bodonidae	Kinetoplastida				ftp://ftp.ensemblgenomes.org/pub/release-34/protists/fasta/protists_euglenozoa1_collection/bodo_saltans/pep/Bodo_saltans.BSAL.pep.all.fa.gz
FCYL	82	86	236	0.511905	3591	9581	0.416929	0.00024	448	9133	31	Fragilariopsis cylindrus CCMP 1102	SAR	Fragilariopsis	Bacillariaceae	Bacillariales	Bacillariophyceae	Bacillariophyta		http://genome.jgi.doe.gov/pages/dynamicOrganismDownload.jsf?organism=Fracy1 (Files: Fracy1_GeneModels_FilteredModels1_aa.fasta.gz, Fracy1_GeneModels_FilteredModels2_aa.fasta.gz, Fracy1_GeneModels_FilteredModels3_aa.fasta.gz)
VBRA	79	73	252	0.480263	3599	9398	0.340585	0.000258	1123	8275	30	Vitrella brassicaformis CCMP3155	SAR	Vitrella				Chromerida		ftp://ftp.ensemblgenomes.org/pub/release-34/protists/fasta/protists_alveolata1_collection/vitrella_brassicaformis_ccmp3155/pep/Vitrella_brassicaformis_ccmp3155.Vbrassicaformis.pep.all.fa.gz
LMAJ	134	98	172	0.422414	2846	11395	0.403316	0.000262	565	10830	60	Leishmania major strain Friedlin	Excavata	Leishmania	Trypanosomatidae	Kinetoplastida				ftp://ftp.ensemblgenomes.org/pub/release-34/protists/fasta/leishmania_major/pep/Leishmania_major.ASM272v2.pep.all.fa.gz
FALB	88	97	219	0.524324	3173	11235	0.349647	0.000266	3192	8043	29	Fonticula alba	Opisthokonta	Fonticula	Fonticulaceae	Fonticulida				ftp://ftp.ncbi.nlm.nih.gov/genomes/all/GCA/000/388/065/GCA_000388065.2_Font_alba_ATCC_38817_V2/GCA_000388065.2_Font_alba_ATCC_38817_V2_protein.faa.gz
SMIN	94	126	184	0.572727	3153	8686	0.450547	0.000266	842	7844	64	Symbiodinium minutum	SAR	Breviolum	Symbiodiniaceae	Suessiales	Dinophyceae			http://marinegenomics.oist.jp/symb/download/symbB.v1.2.augustus.prot.fa.gz
PULT	47	67	290	0.587719	4027	9271	0.307452	0.000279	703	8568	13	Pythium ultimum DAOM BR144	SAR	Globisporangium	Pythiaceae	Pythiales	Oomycetes			ftp://ftp.ensemblgenomes.org/pub/release-34/protists/fasta/pythium_ultimum/pep/Pythium_ultimum.pug.pep.all.fa.gz
ALIM	58	69	277	0.543307	3890	9166	0.326592	0.000291	455	8711	16	Aurantiochytrium limacinum ATCC MYA-1381	SAR	Aurantiochytrium	Thraustochytriaceae		Labyrinthulomycetes			https://genome.jgi.doe.gov/portal/Aurli1/download/Aurli1_GeneCatalog_proteins_20120618.aa.fasta.gz
CCOR	66	92	246	0.582278	3548	10721	0.350524	0.000295	1218	9503	23	Condiobolus coronatus NRRL 28638	Opisthokonta	Conidiobolus	Ancylistaceae	Entomophthorales	Entomophthoromycetes	Zoopagomycota	Fungi	ftp://ftp.ensemblgenomes.org/pub/fungi/release-34/fasta/fungi_entomophthoromycota1_collection/conidiobolus_coronatus_nrrl_28638/pep/Conidiobolus_coronatus_nrrl_28638.Conidiobolus_coronatus_NRRL28638.pep.all.fa.gz
CREI	58	112	234	0.658824	3698	9529	0.369624	0.000297	675	8854	9	Chlamydomonas reinhardtii	Archeaplastida	Chlamydomonas	Chlamydomonadaceae	Chlamydomonadales	Chlorophyceae	Chlorophyta	Viridiplantae	ftp://ftp.ensemblgenomes.org/pub/plants/release-34/fasta/chlamydomonas_reinhardtii/pep/Chlamydomonas_reinhardtii.v3.1.pep.all.fa.gz
AAST	44	60	300	0.576923	4087	9100	0.298043	0.000307	541	8559	11	Aphanomyces astaci	SAR	Aphanomyces	Saprolegniaceae	Saprolegniales	Oomycetes			ftp://ftp.ensemblgenomes.org/pub/release-34/protists/fasta/protists_stramenopiles1_collection/aphanomyces_astaci/pep/Aphanomyces_astaci.Apha_asta_APO3_V1.pep.all.fa.gz
SAGG	74	93	237	0.556886	3627	9763	0.355808	0.000338	1052	8711	29	Schizochytrium aggregatum ATCC 28209	SAR	Schizochytrium	Thraustochytriaceae		Labyrinthulomycetes			https://genome.jgi.doe.gov/portal/pages/dynamicOrganismDownload.jsf?organism=Schag1 (File: Schizochytrium_aggregatum_Schag1_GeneCatalog_proteins_20121220.aa.fasta)
ESIL	44	87	273	0.664122	3884	9236	0.334686	0.000352	1080	8156	21	Ectocarpus siliculosus	SAR	Ectocarpus	Ectocarpaceae	Ectocarpales	Phaeophyceae			https://bioinformatics.psb.ugent.be/gdb/ectocarpus/EctsiV2_prot_LATEST.tfa.gz
CVEL	89	82	233	0.479532	3563	9108	0.379209	0.000369	833	8275	32	Chromera velia CCMP2878	SAR	Chromera				Chromerida		http://cryptodb.org/common/downloads/Current_Release/CveliaCCMP2878/fasta/data/CryptoDB-39_CveliaCCMP2878_AnnotatedProteins.fasta
BNAT	33	75	296	0.694444	4077	8339	0.331508	0.000482	1337	7002	24	Bigelowiella natans CCMP2755	SAR	Bigelowiella			Chlorarachniophyceae			ftp://ftp.ensemblgenomes.org/pub/release-34/protists/fasta/bigelowiella_natans/pep/Bigelowiella_natans.GCA_000320545.1.pep.all.fa.gz
