# Supplementary material for: Phylogenetic profiling in eukaryotes: The effect of species, orthologous group, and interactome selection on protein interaction prediction
Source: PLoS One. 2022 Apr 14;17(4):e0251833. doi: 10.1371/journal.pone.0251833 (PMC9009711; doi:10.1371/journal.pone.0251833)
Supplement: S2 Table — Since there can be multiple genes in an OG, we randomly selected one of the genes for the GO-enrichment analysis. We did this ten times, creating ten foreground and background sets (set_num). These values are shown in Fig 6. (TSV) [file pone.0251833.s014.tsv]

	GO	GO name	GO description	p-value	Enrichment	Gene counts	Onthology	set_num	Gene list
0	GO:0016567	protein ubiquitination	The process in which one or more ubiquitin groups are added to a protein.	0.0015651745991078349	1.3284638651135854	700	biological_process	9	['TRIM27: tripartite motif containing 27 [Source:HGNC Symbol;Acc:HGNC:9975]', 'TRIM27: tripartite motif containing 27 [Source:HGNC Symbol;Acc:HGNC:9975]', 'DTX2: deltex E3 ubiquitin ligase 2 [Source:HGNC Symbol;Acc:HGNC:15973]', 'TRIM27: tripartite motif containing 27 [Source:HGNC Symbol;Acc:HGNC:9975]', 'TRIM27: tripartite motif containing 27 [Source:HGNC Symbol;Acc:HGNC:9975]', 'UBD: ubiquitin …
1	GO:0000122	negative regulation of transcription by RNA polymerase II	Any process that stops, prevents, or reduces the frequency, rate or extent of transcription mediated by RNA polymerase II.	0.0033275387881113437	1.39921538675184	1000	biological_process	9	['ZNF85: zinc finger protein 85 [Source:HGNC Symbol;Acc:HGNC:13160]', 'GATAD2B: GATA zinc finger domain containing 2B [Source:HGNC Symbol;Acc:HGNC:30778]', 'PAXBP1: PAX3 and PAX7 binding protein 1 [Source:HGNC Symbol;Acc:HGNC:13579]', 'HES5: hes family bHLH transcription factor 5 [Source:HGNC Symbol;Acc:HGNC:19764]', 'IRF7: interferon regulatory factor 7 [Source:HGNC Symbol;Acc:HGNC:6122]', 'TRIM…
2	GO:0006915	apoptotic process	A programmed cell death process which begins when a cell receives an internal (e.g. DNA damage) or external signal (e.g. an extracellular death ligand), and proceeds through a series of biochemical events (signaling pathway phase) which trigger an execution phase. The execution phase is the last step of an apoptotic process, and is typically characterized by rounding-up of the cell, retraction of…	0.007972404628376535	1.40313162334011	766	biological_process	9	['KRT20: keratin 20 [Source:HGNC Symbol;Acc:HGNC:20412]', 'NAIP: NLR family apoptosis inhibitory protein [Source:HGNC Symbol;Acc:HGNC:7634]', 'RASSF7: Ras association domain family member 7 [Source:HGNC Symbol;Acc:HGNC:1166]', 'TFPT: TCF3 fusion partner [Source:HGNC Symbol;Acc:HGNC:13630]', 'TFPT: TCF3 fusion partner [Source:HGNC Symbol;Acc:HGNC:13630]', 'TFPT: TCF3 fusion partner [Source:HGNC Sy…
3	GO:0043065	positive regulation of apoptotic process	Any process that activates or increases the frequency, rate or extent of cell death by apoptotic process.	0.007929430686235396	1.609862614866709	413	biological_process	9	['ARHGEF26: Rho guanine nucleotide exchange factor 26 [Source:HGNC Symbol;Acc:HGNC:24490]', 'ABR: ABR activator of RhoGEF and GTPase [Source:HGNC Symbol;Acc:HGNC:81]', 'TFPT: TCF3 fusion partner [Source:HGNC Symbol;Acc:HGNC:13630]', 'TFPT: TCF3 fusion partner [Source:HGNC Symbol;Acc:HGNC:13630]', 'TFPT: TCF3 fusion partner [Source:HGNC Symbol;Acc:HGNC:13630]', 'TFPT: TCF3 fusion partner [Source:H…
4	GO:0042127	regulation of cell population proliferation	Any process that modulates the frequency, rate or extent of cell proliferation.	0.0031913290567523616	1.9452506596306072	223	biological_process	9	['RBFOX2: RNA binding fox-1 homolog 2 [Source:HGNC Symbol;Acc:HGNC:9906]', 'TNK1: tyrosine kinase non receptor 1 [Source:HGNC Symbol;Acc:HGNC:11940]', 'PDX1: pancreatic and duodenal homeobox 1 [Source:HGNC Symbol;Acc:HGNC:6107]', 'MIR155: microRNA 155 [Source:HGNC Symbol;Acc:HGNC:31542]', 'PDS5B: PDS5 cohesin associated factor B [Source:HGNC Symbol;Acc:HGNC:20418]', 'FOXO1: forkhead box O1 [Sourc…
5	GO:0019221	cytokine-mediated signaling pathway	A series of molecular signals initiated by the binding of a cytokine to a receptor on the surface of a cell, and ending with regulation of a downstream cellular process, e.g. transcription.	0.00037392046306077367	2.223143611006408	320	biological_process	9	['IFNGR2: interferon gamma receptor 2 [Source:HGNC Symbol;Acc:HGNC:5440]', 'CCL3: C-C motif chemokine ligand 3 [Source:HGNC Symbol;Acc:HGNC:10627]', 'CCL4: C-C motif chemokine ligand 4 [Source:HGNC Symbol;Acc:HGNC:10630]', 'CCL3L3: C-C motif chemokine ligand 3 like 3 [Source:HGNC Symbol;Acc:HGNC:30554]', 'CCL3L3: C-C motif chemokine ligand 3 like 3 [Source:HGNC Symbol;Acc:HGNC:30554]', 'PRTN3: pr…
6	GO:0032981	mitochondrial respiratory chain complex I assembly	The aggregation, arrangement and bonding together of a set of components to form mitochondrial respiratory chain complex I.	2.556903966534724e-05	2.5936675461741427	74	biological_process	9	['MT-ND1: mitochondrially encoded NADH:ubiquinone oxidoreductase core subunit 1 [Source:HGNC Symbol;Acc:HGNC:7455]', 'MT-ND2: mitochondrially encoded NADH:ubiquinone oxidoreductase core subunit 2 [Source:HGNC Symbol;Acc:HGNC:7456]', 'MT-ND3: mitochondrially encoded NADH:ubiquinone oxidoreductase core subunit 3 [Source:HGNC Symbol;Acc:HGNC:7458]', 'MT-ND4: mitochondrially encoded NADH:ubiquinone o…
7	GO:0006120	mitochondrial electron transport, NADH to ubiquinone	The transfer of electrons from NADH to ubiquinone that occurs during oxidative phosphorylation, mediated by the multisubunit enzyme known as complex I.	2.556903966534724e-05	2.5936675461741427	57	biological_process	9	['MT-ND1: mitochondrially encoded NADH:ubiquinone oxidoreductase core subunit 1 [Source:HGNC Symbol;Acc:HGNC:7455]', 'MT-ND2: mitochondrially encoded NADH:ubiquinone oxidoreductase core subunit 2 [Source:HGNC Symbol;Acc:HGNC:7456]', 'MT-ND3: mitochondrially encoded NADH:ubiquinone oxidoreductase core subunit 3 [Source:HGNC Symbol;Acc:HGNC:7458]', 'MT-ND4L: mitochondrially encoded NADH:ubiquinone …
8	GO:0051865	protein autoubiquitination	The ubiquitination by a protein of one or more of its own amino acid residues, or residues on an identical protein. Ubiquitination occurs on the lysine residue by formation of an isopeptide crosslink.	0.006404746665682508	1.902022867194371	74	biological_process	9	['BFAR: bifunctional apoptosis regulator [Source:HGNC Symbol;Acc:HGNC:17613]', 'TRIM17: tripartite motif containing 17 [Source:HGNC Symbol;Acc:HGNC:13430]', 'RNF187: ring finger protein 187 [Source:HGNC Symbol;Acc:HGNC:27146]', 'LTN1: listerin E3 ubiquitin protein ligase 1 [Source:HGNC Symbol;Acc:HGNC:13082]', 'TRIM13: tripartite motif containing 13 [Source:HGNC Symbol;Acc:HGNC:9976]', 'OBI1: ORC…
9	GO:0000338	protein deneddylation	The removal of a ubiquitin-like protein of the NEDD8 type from a protein.	0.0065250399932979125	2.269459102902375	10	biological_process	9	['COPS2: COP9 signalosome subunit 2 [Source:HGNC Symbol;Acc:HGNC:30747]', 'COPS5: COP9 signalosome subunit 5 [Source:HGNC Symbol;Acc:HGNC:2240]', 'COPS7A: COP9 signalosome subunit 7A [Source:HGNC Symbol;Acc:HGNC:16758]', 'COPS4: COP9 signalosome subunit 4 [Source:HGNC Symbol;Acc:HGNC:16702]', 'TOR1A: torsin family 1 member A [Source:HGNC Symbol;Acc:HGNC:3098]', 'COPS6: COP9 signalosome subunit 6 …
10	GO:0007254	JNK cascade	An intracellular protein kinase cascade containing at least a JNK (a MAPK), a JNKK (a MAPKK) and a JUN3K (a MAP3K). The cascade can also contain an additional tier: the upstream MAP4K. The kinases in each tier phosphorylate and activate the kinases in the downstream tier to transmit a signal within a cell.	0.003205394147050479	2.5936675461741427	55	biological_process	9	['TNFRSF19: TNF receptor superfamily member 19 [Source:HGNC Symbol;Acc:HGNC:11915]', 'FGF14: fibroblast growth factor 14 [Source:HGNC Symbol;Acc:HGNC:3671]', 'GPS2: G protein pathway suppressor 2 [Source:HGNC Symbol;Acc:HGNC:4550]', 'CRKL: CRK like proto-oncogene, adaptor protein [Source:HGNC Symbol;Acc:HGNC:2363]', 'TAB1: TGF-beta activated kinase 1 (MAP3K7) binding protein 1 [Source:HGNC Symbol…
11	GO:0044267	cellular protein metabolic process	The chemical reactions and pathways involving a specific protein, rather than of proteins in general, occurring at the level of an individual cell. Includes cellular protein modification.	0.003205394147050479	2.5936675461741427	230	biological_process	9	['B2M: beta-2-microglobulin [Source:HGNC Symbol;Acc:HGNC:914]', 'SERPINA10: serpin family A member 10 [Source:HGNC Symbol;Acc:HGNC:15996]', 'C4A: complement C4A (Rodgers blood group) [Source:HGNC Symbol;Acc:HGNC:1323]', 'C4A: complement C4A (Rodgers blood group) [Source:HGNC Symbol;Acc:HGNC:1323]', 'APP: amyloid beta precursor protein [Source:HGNC Symbol;Acc:HGNC:620]', 'ITM2B: integral membrane …
12	GO:0009952	anterior/posterior pattern specification	The regionalization process in which specific areas of cell differentiation are determined along the anterior-posterior axis. The anterior-posterior axis is defined by a line that runs from the head or mouth of an organism to the tail or opposite end of the organism.	0.00838201998881142	2.5936675461741423	120	biological_process	9	['HES5: hes family bHLH transcription factor 5 [Source:HGNC Symbol;Acc:HGNC:19764]', 'LHX1: LIM homeobox 1 [Source:HGNC Symbol;Acc:HGNC:6593]', 'LRP6: LDL receptor related protein 6 [Source:HGNC Symbol;Acc:HGNC:6698]', 'CDX2: caudal type homeobox 2 [Source:HGNC Symbol;Acc:HGNC:1806]', 'TBX1: T-box transcription factor 1 [Source:HGNC Symbol;Acc:HGNC:11592]', 'CRKL: CRK like proto-oncogene, adaptor…
13	GO:0007249	I-kappaB kinase/NF-kappaB signaling	The process in which a signal is passed on to downstream components within the cell through the I-kappaB-kinase (IKK)-dependent activation of NF-kappaB. The cascade begins with activation of a trimeric IKK complex (consisting of catalytic kinase subunits IKKalpha and/or IKKbeta, and the regulatory scaffold protein NEMO) and ends with the regulation of transcription of target genes by NF-kappaB. I…	0.00838201998881142	2.5936675461741423	80	biological_process	9	['NFKBIL1: NFKB inhibitor like 1 [Source:HGNC Symbol;Acc:HGNC:7800]', 'TNF: tumor necrosis factor [Source:HGNC Symbol;Acc:HGNC:11892]', 'NFKBIL1: NFKB inhibitor like 1 [Source:HGNC Symbol;Acc:HGNC:7800]', 'TNF: tumor necrosis factor [Source:HGNC Symbol;Acc:HGNC:11892]', 'NFKBIL1: NFKB inhibitor like 1 [Source:HGNC Symbol;Acc:HGNC:7800]', 'NFKBIL1: NFKB inhibitor like 1 [Source:HGNC Symbol;Acc:HGN…
14	GO:0016604	nuclear body	Extra-nucleolar nuclear domains usually visualized by confocal microscopy and fluorescent antibodies to specific proteins.	0.009799328194912854	1.424378556454028	363	cellular_component	9	['SMN2: survival of motor neuron 2, centromeric [Source:HGNC Symbol;Acc:HGNC:11118]', 'SMN1: survival of motor neuron 1, telomeric [Source:HGNC Symbol;Acc:HGNC:11117]', 'TCF20: transcription factor 20 [Source:HGNC Symbol;Acc:HGNC:11631]', 'TCF20: transcription factor 20 [Source:HGNC Symbol;Acc:HGNC:11631]', 'CLK2: CDC like kinase 2 [Source:HGNC Symbol;Acc:HGNC:2069]', 'SMN2: survival of motor neu…
15	GO:0030054	cell junction	A cellular component that forms a specialized region of connection between two or more cells, or between a cell and the extracellular matrix, or between two membrane-bound components of a cell, such as flagella.	0.004277506826978497	1.6078431372549018	1009	cellular_component	9	['DLG5: discs large MAGUK scaffold protein 5 [Source:HGNC Symbol;Acc:HGNC:2904]', 'CNTNAP2: contactin associated protein 2 [Source:HGNC Symbol;Acc:HGNC:13830]', 'ABR: ABR activator of RhoGEF and GTPase [Source:HGNC Symbol;Acc:HGNC:81]', 'DLL1: delta like canonical Notch ligand 1 [Source:HGNC Symbol;Acc:HGNC:2908]', 'GABBR1: gamma-aminobutyric acid type B receptor subunit 1 [Source:HGNC Symbol;Acc…
16	GO:0005747	mitochondrial respiratory chain complex I	A protein complex located in the mitochondrial inner membrane that forms part of the mitochondrial respiratory chain. It contains about 25 different polypeptide subunits, including NADH dehydrogenase (ubiquinone), flavin mononucleotide and several different iron-sulfur clusters containing non-heme iron. The iron undergoes oxidation-reduction between Fe(II) and Fe(III), and catalyzes proton transl…	2.4549393511812838e-05	2.603174603174603	66	cellular_component	9	['MT-ND1: mitochondrially encoded NADH:ubiquinone oxidoreductase core subunit 1 [Source:HGNC Symbol;Acc:HGNC:7455]', 'MT-ND2: mitochondrially encoded NADH:ubiquinone oxidoreductase core subunit 2 [Source:HGNC Symbol;Acc:HGNC:7456]', 'MT-ND3: mitochondrially encoded NADH:ubiquinone oxidoreductase core subunit 3 [Source:HGNC Symbol;Acc:HGNC:7458]', 'MT-ND4L: mitochondrially encoded NADH:ubiquinone …
17	GO:0070469	respirasome	The protein complexes that form the electron transport system (the respiratory chain), associated with a cell membrane, usually the plasma membrane (in prokaryotes) or the inner mitochondrial membrane (on eukaryotes). The respiratory chain complexes transfer electrons from an electron donor to an electron acceptor and are associated with a proton pump to create a transmembrane electrochemical gra…	6.497584043632311e-05	2.6031746031746033	79	cellular_component	9	['MT-ND1: mitochondrially encoded NADH:ubiquinone oxidoreductase core subunit 1 [Source:HGNC Symbol;Acc:HGNC:7455]', 'MT-ND2: mitochondrially encoded NADH:ubiquinone oxidoreductase core subunit 2 [Source:HGNC Symbol;Acc:HGNC:7456]', 'MT-CO1: mitochondrially encoded cytochrome c oxidase I [Source:HGNC Symbol;Acc:HGNC:7419]', 'MT-CO2: mitochondrially encoded cytochrome c oxidase II [Source:HGNC Sym…
18	GO:0032797	SMN complex	A protein complex that contains the survival motor neuron (SMN) protein and at least eight additional integral components, including the Gemin2-8 and Unrip proteins; the complex is found in the cytoplasm and in nuclear Gems, and is involved in spliceosomal snRNP assembly in the cytoplasm and in pre-mRNA splicing in the nucleus.	0.008229409579178332	2.6031746031746033	14	cellular_component	9	['SMN2: survival of motor neuron 2, centromeric [Source:HGNC Symbol;Acc:HGNC:11118]', 'SMN1: survival of motor neuron 1, telomeric [Source:HGNC Symbol;Acc:HGNC:11117]', 'SMN2: survival of motor neuron 2, centromeric [Source:HGNC Symbol;Acc:HGNC:11118]', 'GEMIN8: gem nuclear organelle associated protein 8 [Source:HGNC Symbol;Acc:HGNC:26044]', 'GEMIN2: gem nuclear organelle associated protein 2 [So…
19	GO:0097504	Gemini of coiled bodies	Nuclear bodies frequently found near or associated with Cajal bodies (also called coiled bodies or CBs). Gemini of coiled bodies, or 'gems', are similar in size and shape to CBs, and often indistinguishable under the microscope. Unlike CBs, gems do not contain small nuclear ribonucleoproteins (snRNPs); they contain a protein called survivor of motor neurons (SMN) whose function relates to snRNP b…	0.008229409579178332	2.6031746031746033	15	cellular_component	9	['SMN2: survival of motor neuron 2, centromeric [Source:HGNC Symbol;Acc:HGNC:11118]', 'SMN1: survival of motor neuron 1, telomeric [Source:HGNC Symbol;Acc:HGNC:11117]', 'SMN2: survival of motor neuron 2, centromeric [Source:HGNC Symbol;Acc:HGNC:11118]', 'GEMIN8: gem nuclear organelle associated protein 8 [Source:HGNC Symbol;Acc:HGNC:26044]', 'GEMIN2: gem nuclear organelle associated protein 2 [So…
20	GO:0035579	specific granule membrane	The lipid bilayer surrounding a specific granule, a granule with a membranous, tubular internal structure, found primarily in mature neutrophil cells. Most are released into the extracellular fluid. Specific granules contain lactoferrin, lysozyme, vitamin B12 binding protein and elastase.	0.008229409579178332	2.6031746031746033	123	cellular_component	9	['FCAR: Fc fragment of IgA receptor [Source:HGNC Symbol;Acc:HGNC:3608]', 'FCAR: Fc fragment of IgA receptor [Source:HGNC Symbol;Acc:HGNC:3608]', 'FCAR: Fc fragment of IgA receptor [Source:HGNC Symbol;Acc:HGNC:3608]', 'FCAR: Fc fragment of IgA receptor [Source:HGNC Symbol;Acc:HGNC:3608]', 'FCAR: Fc fragment of IgA receptor [Source:HGNC Symbol;Acc:HGNC:3608]', 'TARM1: T cell-interacting, activating…
21	GO:0004842	ubiquitin-protein transferase activity	Catalysis of the transfer of ubiquitin from one protein to another via the reaction X-Ub + Y --> Y-Ub + X, where both X-Ub and Y-Ub are covalent linkages.	0.0064616620842287715	1.4257713248638837	283	molecular_function	9	['TRIM27: tripartite motif containing 27 [Source:HGNC Symbol;Acc:HGNC:9975]', 'TRIM27: tripartite motif containing 27 [Source:HGNC Symbol;Acc:HGNC:9975]', 'TRIM27: tripartite motif containing 27 [Source:HGNC Symbol;Acc:HGNC:9975]', 'TRIM27: tripartite motif containing 27 [Source:HGNC Symbol;Acc:HGNC:9975]', 'TRIM69: tripartite motif containing 69 [Source:HGNC Symbol;Acc:HGNC:17857]', 'HERC2: HECT…
22	GO:0061630	ubiquitin protein ligase activity	Catalysis of the transfer of ubiquitin to a substrate protein via the reaction X-ubiquitin + S -> X + S-ubiquitin, where X is either an E2 or E3 enzyme, the X-ubiquitin linkage is a thioester bond, and the S-ubiquitin linkage is an amide bond: an isopeptide bond between the C-terminal glycine of ubiquitin and the epsilon-amino group of lysine residues in the substrate or, in the linear extension …	0.0059085639095668675	1.4845464725643898	374	molecular_function	9	['TRIM27: tripartite motif containing 27 [Source:HGNC Symbol;Acc:HGNC:9975]', 'TRIM27: tripartite motif containing 27 [Source:HGNC Symbol;Acc:HGNC:9975]', 'TRIM27: tripartite motif containing 27 [Source:HGNC Symbol;Acc:HGNC:9975]', 'TRIM27: tripartite motif containing 27 [Source:HGNC Symbol;Acc:HGNC:9975]', 'TRIM69: tripartite motif containing 69 [Source:HGNC Symbol;Acc:HGNC:17857]', 'PPP1R11: pr…
23	GO:0008137	NADH dehydrogenase (ubiquinone) activity	Catalysis of the reaction: NADH + ubiquinone + 5 H(+)(in) <=> NAD(+) + ubiquinol + 4 H(+)(out).	6.995575387534215e-05	2.5842105263157893	54	molecular_function	9	['MT-ND1: mitochondrially encoded NADH:ubiquinone oxidoreductase core subunit 1 [Source:HGNC Symbol;Acc:HGNC:7455]', 'MT-ND2: mitochondrially encoded NADH:ubiquinone oxidoreductase core subunit 2 [Source:HGNC Symbol;Acc:HGNC:7456]', 'MT-ND3: mitochondrially encoded NADH:ubiquinone oxidoreductase core subunit 3 [Source:HGNC Symbol;Acc:HGNC:7458]', 'MT-ND4L: mitochondrially encoded NADH:ubiquinone …
24	GO:0016651	oxidoreductase activity, acting on NAD(P)H	Catalysis of an oxidation-reduction (redox) reaction in which NADH or NADPH acts as a hydrogen or electron donor and reduces a hydrogen or electron acceptor.	0.008537204489759462	2.5842105263157893	14	molecular_function	9	['MT-ND4L: mitochondrially encoded NADH:ubiquinone oxidoreductase core subunit 4L [Source:HGNC Symbol;Acc:HGNC:7460]', 'NDUFS1: NADH:ubiquinone oxidoreductase core subunit S1 [Source:HGNC Symbol;Acc:HGNC:7707]', 'NDUFS3: NADH:ubiquinone oxidoreductase core subunit S3 [Source:HGNC Symbol;Acc:HGNC:7710]', 'MIOX: myo-inositol oxygenase [Source:HGNC Symbol;Acc:HGNC:14522]', 'NDUFS4: NADH:ubiquinone o…
25	GO:0003774	motor activity	Catalysis of the generation of force resulting either in movement along a microfilament or microtubule, or in torque resulting in membrane scission, coupled to the hydrolysis of a nucleoside triphosphate.	0.008537204489759462	2.5842105263157893	122	molecular_function	9	['DNAH10: dynein axonemal heavy chain 10 [Source:HGNC Symbol;Acc:HGNC:2941]', 'KIF26B: kinesin family member 26B [Source:HGNC Symbol;Acc:HGNC:25484]', 'TCTE3: t-complex-associated-testis-expressed 3 [Source:HGNC Symbol;Acc:HGNC:11695]', 'MYH11: myosin heavy chain 11 [Source:HGNC Symbol;Acc:HGNC:7569]', 'MYO19: myosin XIX [Source:HGNC Symbol;Acc:HGNC:26234]', 'KIFC1: kinesin family member C1 [Sour…
26	GO:0003954	NADH dehydrogenase activity	Catalysis of the reaction: NADH + H+ + acceptor = NAD+ + reduced acceptor.	0.008537204489759462	2.5842105263157893	12	molecular_function	9	['MT-ND5: mitochondrially encoded NADH:ubiquinone oxidoreductase core subunit 5 [Source:HGNC Symbol;Acc:HGNC:7461]', 'NDUFS3: NADH:ubiquinone oxidoreductase core subunit S3 [Source:HGNC Symbol;Acc:HGNC:7710]', 'NDUFS7: NADH:ubiquinone oxidoreductase core subunit S7 [Source:HGNC Symbol;Acc:HGNC:7714]', 'NDUFA9: NADH:ubiquinone oxidoreductase subunit A9 [Source:HGNC Symbol;Acc:HGNC:7693]', 'NDUFB1:…
27	GO:0016567	protein ubiquitination	The process in which one or more ubiquitin groups are added to a protein.	0.0010835987627606123	1.3300783604581072	700	biological_process	1	['TRIM27: tripartite motif containing 27 [Source:HGNC Symbol;Acc:HGNC:9975]', 'TRIM27: tripartite motif containing 27 [Source:HGNC Symbol;Acc:HGNC:9975]', 'DTX2: deltex E3 ubiquitin ligase 2 [Source:HGNC Symbol;Acc:HGNC:15973]', 'TRIM27: tripartite motif containing 27 [Source:HGNC Symbol;Acc:HGNC:9975]', 'TRIM27: tripartite motif containing 27 [Source:HGNC Symbol;Acc:HGNC:9975]', 'UBD: ubiquitin …
28	GO:0000122	negative regulation of transcription by RNA polymerase II	Any process that stops, prevents, or reduces the frequency, rate or extent of transcription mediated by RNA polymerase II.	0.009690143741779702	1.3347289840960725	1000	biological_process	1	['ZNF85: zinc finger protein 85 [Source:HGNC Symbol;Acc:HGNC:13160]', 'GATAD2B: GATA zinc finger domain containing 2B [Source:HGNC Symbol;Acc:HGNC:30778]', 'PAXBP1: PAX3 and PAX7 binding protein 1 [Source:HGNC Symbol;Acc:HGNC:13579]', 'HES5: hes family bHLH transcription factor 5 [Source:HGNC Symbol;Acc:HGNC:19764]', 'IRF7: interferon regulatory factor 7 [Source:HGNC Symbol;Acc:HGNC:6122]', 'TRIM…
29	GO:0030154	cell differentiation	The process in which relatively unspecialized cells, e.g. embryonic or regenerative cells, acquire specialized structural and/or functional features that characterize the cells, tissues, or organs of the mature organism or some other relatively stable phase of the organism's life history. Differentiation includes the processes involved in commitment of a cell to a specific fate and its subsequent…	0.0020695111577668656	1.666376582278481	1092	biological_process	1	['MYT1: myelin transcription factor 1 [Source:HGNC Symbol;Acc:HGNC:7622]', 'SBNO2: strawberry notch homolog 2 [Source:HGNC Symbol;Acc:HGNC:29158]', 'PIWIL1: piwi like RNA-mediated gene silencing 1 [Source:HGNC Symbol;Acc:HGNC:9007]', 'DLL1: delta like canonical Notch ligand 1 [Source:HGNC Symbol;Acc:HGNC:2908]', 'FAM120B: family with sequence similarity 120B [Source:HGNC Symbol;Acc:HGNC:21109]', …
30	GO:0042127	regulation of cell population proliferation	Any process that modulates the frequency, rate or extent of cell proliferation.	0.0007206885460286579	2.0631329113924055	223	biological_process	1	['RBFOX2: RNA binding fox-1 homolog 2 [Source:HGNC Symbol;Acc:HGNC:9906]', 'TNK1: tyrosine kinase non receptor 1 [Source:HGNC Symbol;Acc:HGNC:11940]', 'PDX1: pancreatic and duodenal homeobox 1 [Source:HGNC Symbol;Acc:HGNC:6107]', 'MIR155: microRNA 155 [Source:HGNC Symbol;Acc:HGNC:31542]', 'PDS5B: PDS5 cohesin associated factor B [Source:HGNC Symbol;Acc:HGNC:20418]', 'FOXO1: forkhead box O1 [Sourc…
31	GO:0006120	mitochondrial electron transport, NADH to ubiquinone	The transfer of electrons from NADH to ubiquinone that occurs during oxidative phosphorylation, mediated by the multisubunit enzyme known as complex I.	8.368163797900506e-05	2.5392405063291137	57	biological_process	1	['MT-ND1: mitochondrially encoded NADH:ubiquinone oxidoreductase core subunit 1 [Source:HGNC Symbol;Acc:HGNC:7455]', 'MT-ND2: mitochondrially encoded NADH:ubiquinone oxidoreductase core subunit 2 [Source:HGNC Symbol;Acc:HGNC:7456]', 'MT-ND3: mitochondrially encoded NADH:ubiquinone oxidoreductase core subunit 3 [Source:HGNC Symbol;Acc:HGNC:7458]', 'MT-ND4L: mitochondrially encoded NADH:ubiquinone …
32	GO:0032981	mitochondrial respiratory chain complex I assembly	The aggregation, arrangement and bonding together of a set of components to form mitochondrial respiratory chain complex I.	8.368163797900506e-05	2.5392405063291137	74	biological_process	1	['MT-ND1: mitochondrially encoded NADH:ubiquinone oxidoreductase core subunit 1 [Source:HGNC Symbol;Acc:HGNC:7455]', 'MT-ND2: mitochondrially encoded NADH:ubiquinone oxidoreductase core subunit 2 [Source:HGNC Symbol;Acc:HGNC:7456]', 'MT-ND3: mitochondrially encoded NADH:ubiquinone oxidoreductase core subunit 3 [Source:HGNC Symbol;Acc:HGNC:7458]', 'MT-ND4: mitochondrially encoded NADH:ubiquinone o…
33	GO:0070534	protein K63-linked ubiquitination	A protein ubiquitination process in which a polymer of ubiquitin, formed by linkages between lysine residues at position 63 of the ubiquitin monomers, is added to a protein. K63-linked ubiquitination does not target the substrate protein for degradation, but is involved in several pathways, notably as a signal to promote error-free DNA postreplication repair.	0.0032624343804278076	2.257102672292546	55	biological_process	1	['TRIM27: tripartite motif containing 27 [Source:HGNC Symbol;Acc:HGNC:9975]', 'TRIM27: tripartite motif containing 27 [Source:HGNC Symbol;Acc:HGNC:9975]', 'TRIM27: tripartite motif containing 27 [Source:HGNC Symbol;Acc:HGNC:9975]', 'TRIM27: tripartite motif containing 27 [Source:HGNC Symbol;Acc:HGNC:9975]', 'RNF5: ring finger protein 5 [Source:HGNC Symbol;Acc:HGNC:10068]', 'BFAR: bifunctional apo…
34	GO:0000338	protein deneddylation	The removal of a ubiquitin-like protein of the NEDD8 type from a protein.	0.0032624343804278076	2.257102672292546	10	biological_process	1	['COPS2: COP9 signalosome subunit 2 [Source:HGNC Symbol;Acc:HGNC:30747]', 'COPS5: COP9 signalosome subunit 5 [Source:HGNC Symbol;Acc:HGNC:2240]', 'COPS7A: COP9 signalosome subunit 7A [Source:HGNC Symbol;Acc:HGNC:16758]', 'COPS4: COP9 signalosome subunit 4 [Source:HGNC Symbol;Acc:HGNC:16702]', 'TOR1A: torsin family 1 member A [Source:HGNC Symbol;Acc:HGNC:3098]', 'COPS6: COP9 signalosome subunit 6 …
35	GO:0044267	cellular protein metabolic process	The chemical reactions and pathways involving a specific protein, rather than of proteins in general, occurring at the level of an individual cell. Includes cellular protein modification.	0.007499535404682918	2.2218354430379748	230	biological_process	1	['B2M: beta-2-microglobulin [Source:HGNC Symbol;Acc:HGNC:914]', 'SERPINA10: serpin family A member 10 [Source:HGNC Symbol;Acc:HGNC:15996]', 'C4A: complement C4A (Rodgers blood group) [Source:HGNC Symbol;Acc:HGNC:1323]', 'C4A: complement C4A (Rodgers blood group) [Source:HGNC Symbol;Acc:HGNC:1323]', 'APP: amyloid beta precursor protein [Source:HGNC Symbol;Acc:HGNC:620]', 'ITM2B: integral membrane …
36	GO:0005747	mitochondrial respiratory chain complex I	A protein complex located in the mitochondrial inner membrane that forms part of the mitochondrial respiratory chain. It contains about 25 different polypeptide subunits, including NADH dehydrogenase (ubiquinone), flavin mononucleotide and several different iron-sulfur clusters containing non-heme iron. The iron undergoes oxidation-reduction between Fe(II) and Fe(III), and catalyzes proton transl…	8.075073387007042e-05	2.548223350253807	66	cellular_component	1	['MT-ND1: mitochondrially encoded NADH:ubiquinone oxidoreductase core subunit 1 [Source:HGNC Symbol;Acc:HGNC:7455]', 'MT-ND2: mitochondrially encoded NADH:ubiquinone oxidoreductase core subunit 2 [Source:HGNC Symbol;Acc:HGNC:7456]', 'MT-ND3: mitochondrially encoded NADH:ubiquinone oxidoreductase core subunit 3 [Source:HGNC Symbol;Acc:HGNC:7458]', 'MT-ND4L: mitochondrially encoded NADH:ubiquinone …
37	GO:0070469	respirasome	The protein complexes that form the electron transport system (the respiratory chain), associated with a cell membrane, usually the plasma membrane (in prokaryotes) or the inner mitochondrial membrane (on eukaryotes). The respiratory chain complexes transfer electrons from an electron donor to an electron acceptor and are associated with a proton pump to create a transmembrane electrochemical gra…	0.00020869345506669668	2.548223350253807	79	cellular_component	1	['MT-ND1: mitochondrially encoded NADH:ubiquinone oxidoreductase core subunit 1 [Source:HGNC Symbol;Acc:HGNC:7455]', 'MT-ND2: mitochondrially encoded NADH:ubiquinone oxidoreductase core subunit 2 [Source:HGNC Symbol;Acc:HGNC:7456]', 'MT-CO1: mitochondrially encoded cytochrome c oxidase I [Source:HGNC Symbol;Acc:HGNC:7419]', 'MT-CO2: mitochondrially encoded cytochrome c oxidase II [Source:HGNC Sym…
38	GO:0032797	SMN complex	A protein complex that contains the survival motor neuron (SMN) protein and at least eight additional integral components, including the Gemin2-8 and Unrip proteins; the complex is found in the cytoplasm and in nuclear Gems, and is involved in spliceosomal snRNP assembly in the cytoplasm and in pre-mRNA splicing in the nucleus.	0.003568320638977984	2.5482233502538074	14	cellular_component	1	['SMN2: survival of motor neuron 2, centromeric [Source:HGNC Symbol;Acc:HGNC:11118]', 'SMN1: survival of motor neuron 1, telomeric [Source:HGNC Symbol;Acc:HGNC:11117]', 'SMN2: survival of motor neuron 2, centromeric [Source:HGNC Symbol;Acc:HGNC:11118]', 'GEMIN8: gem nuclear organelle associated protein 8 [Source:HGNC Symbol;Acc:HGNC:26044]', 'GEMIN2: gem nuclear organelle associated protein 2 [So…
39	GO:0097504	Gemini of coiled bodies	Nuclear bodies frequently found near or associated with Cajal bodies (also called coiled bodies or CBs). Gemini of coiled bodies, or 'gems', are similar in size and shape to CBs, and often indistinguishable under the microscope. Unlike CBs, gems do not contain small nuclear ribonucleoproteins (snRNPs); they contain a protein called survivor of motor neurons (SMN) whose function relates to snRNP b…	0.009163887707795351	2.548223350253807	15	cellular_component	1	['SMN2: survival of motor neuron 2, centromeric [Source:HGNC Symbol;Acc:HGNC:11118]', 'SMN1: survival of motor neuron 1, telomeric [Source:HGNC Symbol;Acc:HGNC:11117]', 'SMN2: survival of motor neuron 2, centromeric [Source:HGNC Symbol;Acc:HGNC:11118]', 'GEMIN8: gem nuclear organelle associated protein 8 [Source:HGNC Symbol;Acc:HGNC:26044]', 'GEMIN2: gem nuclear organelle associated protein 2 [So…
40	GO:0004842	ubiquitin-protein transferase activity	Catalysis of the transfer of ubiquitin from one protein to another via the reaction X-Ub + Y --> Y-Ub + X, where both X-Ub and Y-Ub are covalent linkages.	0.005915023289271727	1.4117403543633051	283	molecular_function	1	['TRIM27: tripartite motif containing 27 [Source:HGNC Symbol;Acc:HGNC:9975]', 'TRIM27: tripartite motif containing 27 [Source:HGNC Symbol;Acc:HGNC:9975]', 'TRIM27: tripartite motif containing 27 [Source:HGNC Symbol;Acc:HGNC:9975]', 'TRIM27: tripartite motif containing 27 [Source:HGNC Symbol;Acc:HGNC:9975]', 'TRIM69: tripartite motif containing 69 [Source:HGNC Symbol;Acc:HGNC:17857]', 'HERC2: HECT…
41	GO:0061630	ubiquitin protein ligase activity	Catalysis of the transfer of ubiquitin to a substrate protein via the reaction X-ubiquitin + S -> X + S-ubiquitin, where X is either an E2 or E3 enzyme, the X-ubiquitin linkage is a thioester bond, and the S-ubiquitin linkage is an amide bond: an isopeptide bond between the C-terminal glycine of ubiquitin and the epsilon-amino group of lysine residues in the substrate or, in the linear extension …	0.007846947278018407	1.4473304473304474	374	molecular_function	1	['TRIM27: tripartite motif containing 27 [Source:HGNC Symbol;Acc:HGNC:9975]', 'TRIM27: tripartite motif containing 27 [Source:HGNC Symbol;Acc:HGNC:9975]', 'TRIM27: tripartite motif containing 27 [Source:HGNC Symbol;Acc:HGNC:9975]', 'TRIM27: tripartite motif containing 27 [Source:HGNC Symbol;Acc:HGNC:9975]', 'TRIM69: tripartite motif containing 69 [Source:HGNC Symbol;Acc:HGNC:17857]', 'PPP1R11: pr…
42	GO:0008137	NADH dehydrogenase (ubiquinone) activity	Catalysis of the reaction: NADH + ubiquinone + 5 H(+)(in) <=> NAD(+) + ubiquinol + 4 H(+)(out).	0.0002205024773254627	2.532828282828283	54	molecular_function	1	['MT-ND1: mitochondrially encoded NADH:ubiquinone oxidoreductase core subunit 1 [Source:HGNC Symbol;Acc:HGNC:7455]', 'MT-ND2: mitochondrially encoded NADH:ubiquinone oxidoreductase core subunit 2 [Source:HGNC Symbol;Acc:HGNC:7456]', 'MT-ND3: mitochondrially encoded NADH:ubiquinone oxidoreductase core subunit 3 [Source:HGNC Symbol;Acc:HGNC:7458]', 'MT-ND4L: mitochondrially encoded NADH:ubiquinone …
43	GO:0005516	calmodulin binding	Interacting selectively and non-covalently with calmodulin, a calcium-binding protein with many roles, both in the calcium-bound and calcium-free states.	0.0037012218438944662	2.532828282828283	209	molecular_function	1	['TJP1: tight junction protein 1 [Source:HGNC Symbol;Acc:HGNC:11827]', 'MYH11: myosin heavy chain 11 [Source:HGNC Symbol;Acc:HGNC:7569]', 'SRY: sex determining region Y [Source:HGNC Symbol;Acc:HGNC:11311]', 'EEF2K: eukaryotic elongation factor 2 kinase [Source:HGNC Symbol;Acc:HGNC:24615]', 'CACNA1C: calcium voltage-gated channel subunit alpha1 C [Source:HGNC Symbol;Acc:HGNC:1390]', 'ATP5IF1: ATP …
44	GO:0003954	NADH dehydrogenase activity	Catalysis of the reaction: NADH + H+ + acceptor = NAD+ + reduced acceptor.	0.009447108440437144	2.532828282828283	12	molecular_function	1	['MT-ND5: mitochondrially encoded NADH:ubiquinone oxidoreductase core subunit 5 [Source:HGNC Symbol;Acc:HGNC:7461]', 'NDUFS3: NADH:ubiquinone oxidoreductase core subunit S3 [Source:HGNC Symbol;Acc:HGNC:7710]', 'NDUFS7: NADH:ubiquinone oxidoreductase core subunit S7 [Source:HGNC Symbol;Acc:HGNC:7714]', 'NDUFA9: NADH:ubiquinone oxidoreductase subunit A9 [Source:HGNC Symbol;Acc:HGNC:7693]', 'NDUFB1:…
45	GO:0016567	protein ubiquitination	The process in which one or more ubiquitin groups are added to a protein.	0.0018679895319472714	1.3266991869918698	700	biological_process	4	['TRIM27: tripartite motif containing 27 [Source:HGNC Symbol;Acc:HGNC:9975]', 'TRIM27: tripartite motif containing 27 [Source:HGNC Symbol;Acc:HGNC:9975]', 'DTX2: deltex E3 ubiquitin ligase 2 [Source:HGNC Symbol;Acc:HGNC:15973]', 'TRIM27: tripartite motif containing 27 [Source:HGNC Symbol;Acc:HGNC:9975]', 'TRIM27: tripartite motif containing 27 [Source:HGNC Symbol;Acc:HGNC:9975]', 'UBD: ubiquitin …
46	GO:0000122	negative regulation of transcription by RNA polymerase II	Any process that stops, prevents, or reduces the frequency, rate or extent of transcription mediated by RNA polymerase II.	0.005236567906156581	1.363566265060241	1000	biological_process	4	['ZNF85: zinc finger protein 85 [Source:HGNC Symbol;Acc:HGNC:13160]', 'GATAD2B: GATA zinc finger domain containing 2B [Source:HGNC Symbol;Acc:HGNC:30778]', 'PAXBP1: PAX3 and PAX7 binding protein 1 [Source:HGNC Symbol;Acc:HGNC:13579]', 'HES5: hes family bHLH transcription factor 5 [Source:HGNC Symbol;Acc:HGNC:19764]', 'IRF7: interferon regulatory factor 7 [Source:HGNC Symbol;Acc:HGNC:6122]', 'TRIM…
47	GO:0030154	cell differentiation	The process in which relatively unspecialized cells, e.g. embryonic or regenerative cells, acquire specialized structural and/or functional features that characterize the cells, tissues, or organs of the mature organism or some other relatively stable phase of the organism's life history. Differentiation includes the processes involved in commitment of a cell to a specific fate and its subsequent…	0.009862044816558217	1.5482352941176472	1092	biological_process	4	['MYT1: myelin transcription factor 1 [Source:HGNC Symbol;Acc:HGNC:7622]', 'SBNO2: strawberry notch homolog 2 [Source:HGNC Symbol;Acc:HGNC:29158]', 'PIWIL1: piwi like RNA-mediated gene silencing 1 [Source:HGNC Symbol;Acc:HGNC:9007]', 'DLL1: delta like canonical Notch ligand 1 [Source:HGNC Symbol;Acc:HGNC:2908]', 'FAM120B: family with sequence similarity 120B [Source:HGNC Symbol;Acc:HGNC:21109]', …
48	GO:0006120	mitochondrial electron transport, NADH to ubiquinone	The transfer of electrons from NADH to ubiquinone that occurs during oxidative phosphorylation, mediated by the multisubunit enzyme known as complex I.	2.171915269961397e-05	2.632	57	biological_process	4	['MT-ND1: mitochondrially encoded NADH:ubiquinone oxidoreductase core subunit 1 [Source:HGNC Symbol;Acc:HGNC:7455]', 'MT-ND2: mitochondrially encoded NADH:ubiquinone oxidoreductase core subunit 2 [Source:HGNC Symbol;Acc:HGNC:7456]', 'MT-ND3: mitochondrially encoded NADH:ubiquinone oxidoreductase core subunit 3 [Source:HGNC Symbol;Acc:HGNC:7458]', 'MT-ND4L: mitochondrially encoded NADH:ubiquinone …
49	GO:0032981	mitochondrial respiratory chain complex I assembly	The aggregation, arrangement and bonding together of a set of components to form mitochondrial respiratory chain complex I.	2.171915269961397e-05	2.632	74	biological_process	4	['MT-ND1: mitochondrially encoded NADH:ubiquinone oxidoreductase core subunit 1 [Source:HGNC Symbol;Acc:HGNC:7455]', 'MT-ND2: mitochondrially encoded NADH:ubiquinone oxidoreductase core subunit 2 [Source:HGNC Symbol;Acc:HGNC:7456]', 'MT-ND3: mitochondrially encoded NADH:ubiquinone oxidoreductase core subunit 3 [Source:HGNC Symbol;Acc:HGNC:7458]', 'MT-ND4: mitochondrially encoded NADH:ubiquinone o…
50	GO:0051092	positive regulation of NF-kappaB transcription factor activity	Any process that activates or increases the frequency, rate or extent of activity of the transcription factor NF-kappaB.	0.004814094092664719	2.0246153846153847	200	biological_process	4	['TRIM27: tripartite motif containing 27 [Source:HGNC Symbol;Acc:HGNC:9975]', 'TRIM27: tripartite motif containing 27 [Source:HGNC Symbol;Acc:HGNC:9975]', 'TRIM27: tripartite motif containing 27 [Source:HGNC Symbol;Acc:HGNC:9975]', 'TRIM27: tripartite motif containing 27 [Source:HGNC Symbol;Acc:HGNC:9975]', 'TRIM15: tripartite motif containing 15 [Source:HGNC Symbol;Acc:HGNC:16284]', 'TRIM15: tri…
51	GO:0044267	cellular protein metabolic process	The chemical reactions and pathways involving a specific protein, rather than of proteins in general, occurring at the level of an individual cell. Includes cellular protein modification.	0.00592771120429577	2.303	230	biological_process	4	['B2M: beta-2-microglobulin [Source:HGNC Symbol;Acc:HGNC:914]', 'SERPINA10: serpin family A member 10 [Source:HGNC Symbol;Acc:HGNC:15996]', 'C4A: complement C4A (Rodgers blood group) [Source:HGNC Symbol;Acc:HGNC:1323]', 'C4A: complement C4A (Rodgers blood group) [Source:HGNC Symbol;Acc:HGNC:1323]', 'APP: amyloid beta precursor protein [Source:HGNC Symbol;Acc:HGNC:620]', 'ITM2B: integral membrane …
52	GO:0000338	protein deneddylation	The removal of a ubiquitin-like protein of the NEDD8 type from a protein.	0.00592771120429577	2.303	10	biological_process	4	['COPS2: COP9 signalosome subunit 2 [Source:HGNC Symbol;Acc:HGNC:30747]', 'COPS5: COP9 signalosome subunit 5 [Source:HGNC Symbol;Acc:HGNC:2240]', 'COPS7A: COP9 signalosome subunit 7A [Source:HGNC Symbol;Acc:HGNC:16758]', 'COPS4: COP9 signalosome subunit 4 [Source:HGNC Symbol;Acc:HGNC:16702]', 'TOR1A: torsin family 1 member A [Source:HGNC Symbol;Acc:HGNC:3098]', 'COPS6: COP9 signalosome subunit 6 …
53	GO:0042995	cell projection	A prolongation or process extending from a cell, e.g. a flagellum or axon.	0.005674336766888987	1.5850267379679144	1209	cellular_component	4	['ARHGEF26: Rho guanine nucleotide exchange factor 26 [Source:HGNC Symbol;Acc:HGNC:24490]', 'DLG5: discs large MAGUK scaffold protein 5 [Source:HGNC Symbol;Acc:HGNC:2904]', 'DNAH10: dynein axonemal heavy chain 10 [Source:HGNC Symbol;Acc:HGNC:2941]', 'SMN2: survival of motor neuron 2, centromeric [Source:HGNC Symbol;Acc:HGNC:11118]', 'CNTNAP2: contactin associated protein 2 [Source:HGNC Symbol;Acc…
54	GO:0030054	cell junction	A cellular component that forms a specialized region of connection between two or more cells, or between a cell and the extracellular matrix, or between two membrane-bound components of a cell, such as flagella.	0.0036618674040702947	1.698242933537051	1009	cellular_component	4	['DLG5: discs large MAGUK scaffold protein 5 [Source:HGNC Symbol;Acc:HGNC:2904]', 'CNTNAP2: contactin associated protein 2 [Source:HGNC Symbol;Acc:HGNC:13830]', 'ABR: ABR activator of RhoGEF and GTPase [Source:HGNC Symbol;Acc:HGNC:81]', 'DLL1: delta like canonical Notch ligand 1 [Source:HGNC Symbol;Acc:HGNC:2908]', 'GABBR1: gamma-aminobutyric acid type B receptor subunit 1 [Source:HGNC Symbol;Acc…
55	GO:0005747	mitochondrial respiratory chain complex I	A protein complex located in the mitochondrial inner membrane that forms part of the mitochondrial respiratory chain. It contains about 25 different polypeptide subunits, including NADH dehydrogenase (ubiquinone), flavin mononucleotide and several different iron-sulfur clusters containing non-heme iron. The iron undergoes oxidation-reduction between Fe(II) and Fe(III), and catalyzes proton transl…	2.0847338289509614e-05	2.6417112299465244	66	cellular_component	4	['MT-ND1: mitochondrially encoded NADH:ubiquinone oxidoreductase core subunit 1 [Source:HGNC Symbol;Acc:HGNC:7455]', 'MT-ND2: mitochondrially encoded NADH:ubiquinone oxidoreductase core subunit 2 [Source:HGNC Symbol;Acc:HGNC:7456]', 'MT-ND3: mitochondrially encoded NADH:ubiquinone oxidoreductase core subunit 3 [Source:HGNC Symbol;Acc:HGNC:7458]', 'MT-ND4L: mitochondrially encoded NADH:ubiquinone …
56	GO:0070469	respirasome	The protein complexes that form the electron transport system (the respiratory chain), associated with a cell membrane, usually the plasma membrane (in prokaryotes) or the inner mitochondrial membrane (on eukaryotes). The respiratory chain complexes transfer electrons from an electron donor to an electron acceptor and are associated with a proton pump to create a transmembrane electrochemical gra…	5.601290342623211e-05	2.641711229946524	79	cellular_component	4	['MT-ND1: mitochondrially encoded NADH:ubiquinone oxidoreductase core subunit 1 [Source:HGNC Symbol;Acc:HGNC:7455]', 'MT-ND2: mitochondrially encoded NADH:ubiquinone oxidoreductase core subunit 2 [Source:HGNC Symbol;Acc:HGNC:7456]', 'MT-CO1: mitochondrially encoded cytochrome c oxidase I [Source:HGNC Symbol;Acc:HGNC:7419]', 'MT-CO2: mitochondrially encoded cytochrome c oxidase II [Source:HGNC Sym…
57	GO:0008180	COP9 signalosome	A protein complex that catalyzes the deneddylation of proteins, including the cullin component of SCF ubiquitin E3 ligase; deneddylation increases the activity of cullin family ubiquitin ligases. The signalosome is involved in many regulatory process, including some which control development, in many species; also regulates photomorphogenesis in plants; in many species its subunits are highly sim…	0.00809984571184658	2.113368983957219	51	cellular_component	4	['FLOT1: flotillin 1 [Source:HGNC Symbol;Acc:HGNC:3757]', 'HSPA1A: heat shock protein family A (Hsp70) member 1A [Source:HGNC Symbol;Acc:HGNC:5232]', 'HSPA1B: heat shock protein family A (Hsp70) member 1B [Source:HGNC Symbol;Acc:HGNC:5233]', 'FLOT1: flotillin 1 [Source:HGNC Symbol;Acc:HGNC:3757]', 'FLOT1: flotillin 1 [Source:HGNC Symbol;Acc:HGNC:3757]', 'FLOT1: flotillin 1 [Source:HGNC Symbol;Acc…
58	GO:0043235	receptor complex	Any protein complex that undergoes combination with a hormone, neurotransmitter, drug or intracellular messenger to initiate a change in cell function.	0.00764392938636525	2.641711229946524	217	cellular_component	4	['GPR20: G protein-coupled receptor 20 [Source:HGNC Symbol;Acc:HGNC:4475]', 'DDR1: discoidin domain receptor tyrosine kinase 1 [Source:HGNC Symbol;Acc:HGNC:2730]', 'DDR1: discoidin domain receptor tyrosine kinase 1 [Source:HGNC Symbol;Acc:HGNC:2730]', 'DDR1: discoidin domain receptor tyrosine kinase 1 [Source:HGNC Symbol;Acc:HGNC:2730]', 'DDR1: discoidin domain receptor tyrosine kinase 1 [Source:…
59	GO:0097504	Gemini of coiled bodies	Nuclear bodies frequently found near or associated with Cajal bodies (also called coiled bodies or CBs). Gemini of coiled bodies, or 'gems', are similar in size and shape to CBs, and often indistinguishable under the microscope. Unlike CBs, gems do not contain small nuclear ribonucleoproteins (snRNPs); they contain a protein called survivor of motor neurons (SMN) whose function relates to snRNP b…	0.00764392938636525	2.641711229946524	15	cellular_component	4	['SMN2: survival of motor neuron 2, centromeric [Source:HGNC Symbol;Acc:HGNC:11118]', 'SMN1: survival of motor neuron 1, telomeric [Source:HGNC Symbol;Acc:HGNC:11117]', 'SMN2: survival of motor neuron 2, centromeric [Source:HGNC Symbol;Acc:HGNC:11118]', 'GEMIN8: gem nuclear organelle associated protein 8 [Source:HGNC Symbol;Acc:HGNC:26044]', 'GEMIN2: gem nuclear organelle associated protein 2 [So…
60	GO:0032797	SMN complex	A protein complex that contains the survival motor neuron (SMN) protein and at least eight additional integral components, including the Gemin2-8 and Unrip proteins; the complex is found in the cytoplasm and in nuclear Gems, and is involved in spliceosomal snRNP assembly in the cytoplasm and in pre-mRNA splicing in the nucleus.	0.00764392938636525	2.641711229946524	14	cellular_component	4	['SMN2: survival of motor neuron 2, centromeric [Source:HGNC Symbol;Acc:HGNC:11118]', 'SMN1: survival of motor neuron 1, telomeric [Source:HGNC Symbol;Acc:HGNC:11117]', 'SMN2: survival of motor neuron 2, centromeric [Source:HGNC Symbol;Acc:HGNC:11118]', 'GEMIN8: gem nuclear organelle associated protein 8 [Source:HGNC Symbol;Acc:HGNC:26044]', 'GEMIN2: gem nuclear organelle associated protein 2 [So…
61	GO:0004842	ubiquitin-protein transferase activity	Catalysis of the transfer of ubiquitin from one protein to another via the reaction X-Ub + Y --> Y-Ub + X, where both X-Ub and Y-Ub are covalent linkages.	0.0034282706248854136	1.4721911160880925	283	molecular_function	4	['TRIM27: tripartite motif containing 27 [Source:HGNC Symbol;Acc:HGNC:9975]', 'TRIM27: tripartite motif containing 27 [Source:HGNC Symbol;Acc:HGNC:9975]', 'TRIM27: tripartite motif containing 27 [Source:HGNC Symbol;Acc:HGNC:9975]', 'TRIM27: tripartite motif containing 27 [Source:HGNC Symbol;Acc:HGNC:9975]', 'TRIM69: tripartite motif containing 69 [Source:HGNC Symbol;Acc:HGNC:17857]', 'HERC2: HECT…
62	GO:0061630	ubiquitin protein ligase activity	Catalysis of the transfer of ubiquitin to a substrate protein via the reaction X-ubiquitin + S -> X + S-ubiquitin, where X is either an E2 or E3 enzyme, the X-ubiquitin linkage is a thioester bond, and the S-ubiquitin linkage is an amide bond: an isopeptide bond between the C-terminal glycine of ubiquitin and the epsilon-amino group of lysine residues in the substrate or, in the linear extension …	0.009329399668820954	1.4397163120567376	374	molecular_function	4	['TRIM27: tripartite motif containing 27 [Source:HGNC Symbol;Acc:HGNC:9975]', 'TRIM27: tripartite motif containing 27 [Source:HGNC Symbol;Acc:HGNC:9975]', 'TRIM27: tripartite motif containing 27 [Source:HGNC Symbol;Acc:HGNC:9975]', 'TRIM27: tripartite motif containing 27 [Source:HGNC Symbol;Acc:HGNC:9975]', 'TRIM69: tripartite motif containing 69 [Source:HGNC Symbol;Acc:HGNC:17857]', 'PPP1R11: pr…
63	GO:0008137	NADH dehydrogenase (ubiquinone) activity	Catalysis of the reaction: NADH + ubiquinone + 5 H(+)(in) <=> NAD(+) + ubiquinol + 4 H(+)(out).	6.0335640367284194e-05	2.622340425531915	54	molecular_function	4	['MT-ND1: mitochondrially encoded NADH:ubiquinone oxidoreductase core subunit 1 [Source:HGNC Symbol;Acc:HGNC:7455]', 'MT-ND2: mitochondrially encoded NADH:ubiquinone oxidoreductase core subunit 2 [Source:HGNC Symbol;Acc:HGNC:7456]', 'MT-ND3: mitochondrially encoded NADH:ubiquinone oxidoreductase core subunit 3 [Source:HGNC Symbol;Acc:HGNC:7458]', 'MT-ND4L: mitochondrially encoded NADH:ubiquinone …
64	GO:0003954	NADH dehydrogenase activity	Catalysis of the reaction: NADH + H+ + acceptor = NAD+ + reduced acceptor.	0.007931754014138738	2.622340425531915	12	molecular_function	4	['MT-ND5: mitochondrially encoded NADH:ubiquinone oxidoreductase core subunit 5 [Source:HGNC Symbol;Acc:HGNC:7461]', 'NDUFS3: NADH:ubiquinone oxidoreductase core subunit S3 [Source:HGNC Symbol;Acc:HGNC:7710]', 'NDUFS7: NADH:ubiquinone oxidoreductase core subunit S7 [Source:HGNC Symbol;Acc:HGNC:7714]', 'NDUFA9: NADH:ubiquinone oxidoreductase subunit A9 [Source:HGNC Symbol;Acc:HGNC:7693]', 'NDUFB1:…
65	GO:0016651	oxidoreductase activity, acting on NAD(P)H	Catalysis of an oxidation-reduction (redox) reaction in which NADH or NADPH acts as a hydrogen or electron donor and reduces a hydrogen or electron acceptor.	0.007931754014138738	2.622340425531915	14	molecular_function	4	['MT-ND4L: mitochondrially encoded NADH:ubiquinone oxidoreductase core subunit 4L [Source:HGNC Symbol;Acc:HGNC:7460]', 'NDUFS1: NADH:ubiquinone oxidoreductase core subunit S1 [Source:HGNC Symbol;Acc:HGNC:7707]', 'NDUFS3: NADH:ubiquinone oxidoreductase core subunit S3 [Source:HGNC Symbol;Acc:HGNC:7710]', 'MIOX: myo-inositol oxygenase [Source:HGNC Symbol;Acc:HGNC:14522]', 'NDUFS4: NADH:ubiquinone o…
66	GO:0000122	negative regulation of transcription by RNA polymerase II	Any process that stops, prevents, or reduces the frequency, rate or extent of transcription mediated by RNA polymerase II.	0.007171473764510611	1.3691489361702127	1000	biological_process	2	['ZNF85: zinc finger protein 85 [Source:HGNC Symbol;Acc:HGNC:13160]', 'GATAD2B: GATA zinc finger domain containing 2B [Source:HGNC Symbol;Acc:HGNC:30778]', 'PAXBP1: PAX3 and PAX7 binding protein 1 [Source:HGNC Symbol;Acc:HGNC:13579]', 'HES5: hes family bHLH transcription factor 5 [Source:HGNC Symbol;Acc:HGNC:19764]', 'IRF7: interferon regulatory factor 7 [Source:HGNC Symbol;Acc:HGNC:6122]', 'TRIM…
67	GO:0007165	signal transduction	The cellular process in which a signal is conveyed to trigger a change in the activity or state of a cell. Signal transduction begins with reception of a signal (e.g. a ligand binding to a receptor or receptor activation by a stimulus such as light), or for signal transduction in the absence of ligand, signal-withdrawal or the activity of a constitutively active receptor. Signal transduction ends…	0.0014932500940850197	1.5400441589723002	2408	biological_process	2	['OPRL1: opioid related nociceptin receptor 1 [Source:HGNC Symbol;Acc:HGNC:8155]', 'NPBWR2: neuropeptides B and W receptor 2 [Source:HGNC Symbol;Acc:HGNC:4530]', 'KIR2DL4: killer cell immunoglobulin like receptor, two Ig domains and long cytoplasmic tail 4 [Source:HGNC Symbol;Acc:HGNC:6332]', 'KIR2DL4: killer cell immunoglobulin like receptor, two Ig domains and long cytoplasmic tail 4 [Source:HG…
68	GO:0008285	negative regulation of cell population proliferation	Any process that stops, prevents or reduces the rate or extent of cell proliferation.	0.0056834924237196315	1.5655549166187466	485	biological_process	2	['DLG5: discs large MAGUK scaffold protein 5 [Source:HGNC Symbol;Acc:HGNC:2904]', 'HRAS: HRas proto-oncogene, GTPase [Source:HGNC Symbol;Acc:HGNC:5173]', 'DLL1: delta like canonical Notch ligand 1 [Source:HGNC Symbol;Acc:HGNC:2908]', 'HSPA1A: heat shock protein family A (Hsp70) member 1A [Source:HGNC Symbol;Acc:HGNC:5232]', 'HSPA1B: heat shock protein family A (Hsp70) member 1B [Source:HGNC Symbo…
69	GO:0043065	positive regulation of apoptotic process	Any process that activates or increases the frequency, rate or extent of cell death by apoptotic process.	0.0021282940912958725	1.7250550256786499	413	biological_process	2	['ARHGEF26: Rho guanine nucleotide exchange factor 26 [Source:HGNC Symbol;Acc:HGNC:24490]', 'ABR: ABR activator of RhoGEF and GTPase [Source:HGNC Symbol;Acc:HGNC:81]', 'TFPT: TCF3 fusion partner [Source:HGNC Symbol;Acc:HGNC:13630]', 'TFPT: TCF3 fusion partner [Source:HGNC Symbol;Acc:HGNC:13630]', 'TFPT: TCF3 fusion partner [Source:HGNC Symbol;Acc:HGNC:13630]', 'TFPT: TCF3 fusion partner [Source:H…
70	GO:0042127	regulation of cell population proliferation	Any process that modulates the frequency, rate or extent of cell proliferation.	0.0027461840664032	1.9747340425531914	223	biological_process	2	['RBFOX2: RNA binding fox-1 homolog 2 [Source:HGNC Symbol;Acc:HGNC:9906]', 'TNK1: tyrosine kinase non receptor 1 [Source:HGNC Symbol;Acc:HGNC:11940]', 'PDX1: pancreatic and duodenal homeobox 1 [Source:HGNC Symbol;Acc:HGNC:6107]', 'MIR155: microRNA 155 [Source:HGNC Symbol;Acc:HGNC:31542]', 'PDS5B: PDS5 cohesin associated factor B [Source:HGNC Symbol;Acc:HGNC:20418]', 'FOXO1: forkhead box O1 [Sourc…
71	GO:0006120	mitochondrial electron transport, NADH to ubiquinone	The transfer of electrons from NADH to ubiquinone that occurs during oxidative phosphorylation, mediated by the multisubunit enzyme known as complex I.	2.1635430376298102e-05	2.632978723404255	57	biological_process	2	['MT-ND1: mitochondrially encoded NADH:ubiquinone oxidoreductase core subunit 1 [Source:HGNC Symbol;Acc:HGNC:7455]', 'MT-ND2: mitochondrially encoded NADH:ubiquinone oxidoreductase core subunit 2 [Source:HGNC Symbol;Acc:HGNC:7456]', 'MT-ND3: mitochondrially encoded NADH:ubiquinone oxidoreductase core subunit 3 [Source:HGNC Symbol;Acc:HGNC:7458]', 'MT-ND4L: mitochondrially encoded NADH:ubiquinone …
72	GO:0032981	mitochondrial respiratory chain complex I assembly	The aggregation, arrangement and bonding together of a set of components to form mitochondrial respiratory chain complex I.	2.1635430376298102e-05	2.632978723404255	74	biological_process	2	['MT-ND1: mitochondrially encoded NADH:ubiquinone oxidoreductase core subunit 1 [Source:HGNC Symbol;Acc:HGNC:7455]', 'MT-ND2: mitochondrially encoded NADH:ubiquinone oxidoreductase core subunit 2 [Source:HGNC Symbol;Acc:HGNC:7456]', 'MT-ND3: mitochondrially encoded NADH:ubiquinone oxidoreductase core subunit 3 [Source:HGNC Symbol;Acc:HGNC:7458]', 'MT-ND4: mitochondrially encoded NADH:ubiquinone o…
73	GO:0051092	positive regulation of NF-kappaB transcription factor activity	Any process that activates or increases the frequency, rate or extent of activity of the transcription factor NF-kappaB.	0.004799551782048767	2.025368248772504	200	biological_process	2	['TRIM27: tripartite motif containing 27 [Source:HGNC Symbol;Acc:HGNC:9975]', 'TRIM27: tripartite motif containing 27 [Source:HGNC Symbol;Acc:HGNC:9975]', 'TRIM27: tripartite motif containing 27 [Source:HGNC Symbol;Acc:HGNC:9975]', 'TRIM27: tripartite motif containing 27 [Source:HGNC Symbol;Acc:HGNC:9975]', 'TRIM15: tripartite motif containing 15 [Source:HGNC Symbol;Acc:HGNC:16284]', 'TRIM15: tri…
74	GO:0019221	cytokine-mediated signaling pathway	A series of molecular signals initiated by the binding of a cytokine to a receptor on the surface of a cell, and ending with regulation of a downstream cellular process, e.g. transcription.	0.0010271296626731567	2.3696808510638294	320	biological_process	2	['IFNGR2: interferon gamma receptor 2 [Source:HGNC Symbol;Acc:HGNC:5440]', 'CCL3: C-C motif chemokine ligand 3 [Source:HGNC Symbol;Acc:HGNC:10627]', 'CCL4: C-C motif chemokine ligand 4 [Source:HGNC Symbol;Acc:HGNC:10630]', 'CCL3L3: C-C motif chemokine ligand 3 like 3 [Source:HGNC Symbol;Acc:HGNC:30554]', 'CCL3L3: C-C motif chemokine ligand 3 like 3 [Source:HGNC Symbol;Acc:HGNC:30554]', 'PRTN3: pr…
75	GO:0032496	response to lipopolysaccharide	Any process that results in a change in state or activity of an organism (in terms of movement, secretion, enzyme production, gene expression, etc.) as a result of a lipopolysaccharide stimulus; lipopolysaccharide is a major component of the cell wall of gram-negative bacteria.	0.00829216959096413	2.106382978723404	181	biological_process	2	['GJB2: gap junction protein beta 2 [Source:HGNC Symbol;Acc:HGNC:4284]', 'GJB6: gap junction protein beta 6 [Source:HGNC Symbol;Acc:HGNC:4288]', 'MIR155: microRNA 155 [Source:HGNC Symbol;Acc:HGNC:31542]', 'IFNAR1: interferon alpha and beta receptor subunit 1 [Source:HGNC Symbol;Acc:HGNC:5432]', 'EDNRB: endothelin receptor type B [Source:HGNC Symbol;Acc:HGNC:3180]', 'PALM3: paralemmin 3 [Source:HG…
76	GO:0000338	protein deneddylation	The removal of a ubiquitin-like protein of the NEDD8 type from a protein.	0.0059138042160651935	2.303856382978723	10	biological_process	2	['COPS2: COP9 signalosome subunit 2 [Source:HGNC Symbol;Acc:HGNC:30747]', 'COPS5: COP9 signalosome subunit 5 [Source:HGNC Symbol;Acc:HGNC:2240]', 'COPS7A: COP9 signalosome subunit 7A [Source:HGNC Symbol;Acc:HGNC:16758]', 'COPS4: COP9 signalosome subunit 4 [Source:HGNC Symbol;Acc:HGNC:16702]', 'TOR1A: torsin family 1 member A [Source:HGNC Symbol;Acc:HGNC:3098]', 'COPS6: COP9 signalosome subunit 6 …
77	GO:0044267	cellular protein metabolic process	The chemical reactions and pathways involving a specific protein, rather than of proteins in general, occurring at the level of an individual cell. Includes cellular protein modification.	0.007772486710482452	2.632978723404255	230	biological_process	2	['B2M: beta-2-microglobulin [Source:HGNC Symbol;Acc:HGNC:914]', 'SERPINA10: serpin family A member 10 [Source:HGNC Symbol;Acc:HGNC:15996]', 'C4A: complement C4A (Rodgers blood group) [Source:HGNC Symbol;Acc:HGNC:1323]', 'C4A: complement C4A (Rodgers blood group) [Source:HGNC Symbol;Acc:HGNC:1323]', 'APP: amyloid beta precursor protein [Source:HGNC Symbol;Acc:HGNC:620]', 'ITM2B: integral membrane …
78	GO:0016604	nuclear body	Extra-nucleolar nuclear domains usually visualized by confocal microscopy and fluorescent antibodies to specific proteins.	0.0030186690626588025	1.4934856587263006	363	cellular_component	2	['SMN2: survival of motor neuron 2, centromeric [Source:HGNC Symbol;Acc:HGNC:11118]', 'SMN1: survival of motor neuron 1, telomeric [Source:HGNC Symbol;Acc:HGNC:11117]', 'TCF20: transcription factor 20 [Source:HGNC Symbol;Acc:HGNC:11631]', 'TCF20: transcription factor 20 [Source:HGNC Symbol;Acc:HGNC:11631]', 'CLK2: CDC like kinase 2 [Source:HGNC Symbol;Acc:HGNC:2069]', 'SMN2: survival of motor neu…
79	GO:0005747	mitochondrial respiratory chain complex I	A protein complex located in the mitochondrial inner membrane that forms part of the mitochondrial respiratory chain. It contains about 25 different polypeptide subunits, including NADH dehydrogenase (ubiquinone), flavin mononucleotide and several different iron-sulfur clusters containing non-heme iron. The iron undergoes oxidation-reduction between Fe(II) and Fe(III), and catalyzes proton transl…	2.0160119187615608e-05	2.6497326203208553	66	cellular_component	2	['MT-ND1: mitochondrially encoded NADH:ubiquinone oxidoreductase core subunit 1 [Source:HGNC Symbol;Acc:HGNC:7455]', 'MT-ND2: mitochondrially encoded NADH:ubiquinone oxidoreductase core subunit 2 [Source:HGNC Symbol;Acc:HGNC:7456]', 'MT-ND3: mitochondrially encoded NADH:ubiquinone oxidoreductase core subunit 3 [Source:HGNC Symbol;Acc:HGNC:7458]', 'MT-ND4L: mitochondrially encoded NADH:ubiquinone …
80	GO:0070469	respirasome	The protein complexes that form the electron transport system (the respiratory chain), associated with a cell membrane, usually the plasma membrane (in prokaryotes) or the inner mitochondrial membrane (on eukaryotes). The respiratory chain complexes transfer electrons from an electron donor to an electron acceptor and are associated with a proton pump to create a transmembrane electrochemical gra…	5.4332628909439535e-05	2.6497326203208553	79	cellular_component	2	['MT-ND1: mitochondrially encoded NADH:ubiquinone oxidoreductase core subunit 1 [Source:HGNC Symbol;Acc:HGNC:7455]', 'MT-ND2: mitochondrially encoded NADH:ubiquinone oxidoreductase core subunit 2 [Source:HGNC Symbol;Acc:HGNC:7456]', 'MT-CO1: mitochondrially encoded cytochrome c oxidase I [Source:HGNC Symbol;Acc:HGNC:7419]', 'MT-CO2: mitochondrially encoded cytochrome c oxidase II [Source:HGNC Sym…
81	GO:0070531	BRCA1-A complex	A protein complex that contains the BRCA1-BARD1 heterodimer, RAP80/UIMC1, BRCC3/BRCC36, BRE/BRCC45, FAM175A/CCDC98/Abraxas and MERIT40/NBA1, and specifically recognizes and binds K63-linked polyubiquitin chains present on histone H2A and H2AX at DNA damage sites.	0.007528696146448023	2.6497326203208553	8	cellular_component	2	['ABRAXAS1: abraxas 1, BRCA1 A complex subunit [Source:HGNC Symbol;Acc:HGNC:25829]', 'BRCC3: BRCA1/BRCA2-containing complex subunit 3 [Source:HGNC Symbol;Acc:HGNC:24185]', 'BABAM1: BRISC and BRCA1 A complex member 1 [Source:HGNC Symbol;Acc:HGNC:25008]', 'BABAM2: BRISC and BRCA1 A complex member 2 [Source:HGNC Symbol;Acc:HGNC:1106]', 'UIMC1: ubiquitin interaction motif containing 1 [Source:HGNC Sy…
82	GO:0043235	receptor complex	Any protein complex that undergoes combination with a hormone, neurotransmitter, drug or intracellular messenger to initiate a change in cell function.	0.007528696146448023	2.6497326203208553	217	cellular_component	2	['GPR20: G protein-coupled receptor 20 [Source:HGNC Symbol;Acc:HGNC:4475]', 'DDR1: discoidin domain receptor tyrosine kinase 1 [Source:HGNC Symbol;Acc:HGNC:2730]', 'DDR1: discoidin domain receptor tyrosine kinase 1 [Source:HGNC Symbol;Acc:HGNC:2730]', 'DDR1: discoidin domain receptor tyrosine kinase 1 [Source:HGNC Symbol;Acc:HGNC:2730]', 'DDR1: discoidin domain receptor tyrosine kinase 1 [Source:…
83	GO:0097504	Gemini of coiled bodies	Nuclear bodies frequently found near or associated with Cajal bodies (also called coiled bodies or CBs). Gemini of coiled bodies, or 'gems', are similar in size and shape to CBs, and often indistinguishable under the microscope. Unlike CBs, gems do not contain small nuclear ribonucleoproteins (snRNPs); they contain a protein called survivor of motor neurons (SMN) whose function relates to snRNP b…	0.007528696146448023	2.6497326203208553	15	cellular_component	2	['SMN2: survival of motor neuron 2, centromeric [Source:HGNC Symbol;Acc:HGNC:11118]', 'SMN1: survival of motor neuron 1, telomeric [Source:HGNC Symbol;Acc:HGNC:11117]', 'SMN2: survival of motor neuron 2, centromeric [Source:HGNC Symbol;Acc:HGNC:11118]', 'GEMIN8: gem nuclear organelle associated protein 8 [Source:HGNC Symbol;Acc:HGNC:26044]', 'GEMIN2: gem nuclear organelle associated protein 2 [So…
84	GO:0032797	SMN complex	A protein complex that contains the survival motor neuron (SMN) protein and at least eight additional integral components, including the Gemin2-8 and Unrip proteins; the complex is found in the cytoplasm and in nuclear Gems, and is involved in spliceosomal snRNP assembly in the cytoplasm and in pre-mRNA splicing in the nucleus.	0.007528696146448023	2.6497326203208553	14	cellular_component	2	['SMN2: survival of motor neuron 2, centromeric [Source:HGNC Symbol;Acc:HGNC:11118]', 'SMN1: survival of motor neuron 1, telomeric [Source:HGNC Symbol;Acc:HGNC:11117]', 'SMN2: survival of motor neuron 2, centromeric [Source:HGNC Symbol;Acc:HGNC:11118]', 'GEMIN8: gem nuclear organelle associated protein 8 [Source:HGNC Symbol;Acc:HGNC:26044]', 'GEMIN2: gem nuclear organelle associated protein 2 [So…
85	GO:0008137	NADH dehydrogenase (ubiquinone) activity	Catalysis of the reaction: NADH + ubiquinone + 5 H(+)(in) <=> NAD(+) + ubiquinol + 4 H(+)(out).	5.8522065772051576e-05	2.63031914893617	54	molecular_function	2	['MT-ND1: mitochondrially encoded NADH:ubiquinone oxidoreductase core subunit 1 [Source:HGNC Symbol;Acc:HGNC:7455]', 'MT-ND2: mitochondrially encoded NADH:ubiquinone oxidoreductase core subunit 2 [Source:HGNC Symbol;Acc:HGNC:7456]', 'MT-ND3: mitochondrially encoded NADH:ubiquinone oxidoreductase core subunit 3 [Source:HGNC Symbol;Acc:HGNC:7458]', 'MT-ND4L: mitochondrially encoded NADH:ubiquinone …
86	GO:0016651	oxidoreductase activity, acting on NAD(P)H	Catalysis of an oxidation-reduction (redox) reaction in which NADH or NADPH acts as a hydrogen or electron donor and reduces a hydrogen or electron acceptor.	0.007811940957749723	2.63031914893617	14	molecular_function	2	['MT-ND4L: mitochondrially encoded NADH:ubiquinone oxidoreductase core subunit 4L [Source:HGNC Symbol;Acc:HGNC:7460]', 'NDUFS1: NADH:ubiquinone oxidoreductase core subunit S1 [Source:HGNC Symbol;Acc:HGNC:7707]', 'NDUFS3: NADH:ubiquinone oxidoreductase core subunit S3 [Source:HGNC Symbol;Acc:HGNC:7710]', 'MIOX: myo-inositol oxygenase [Source:HGNC Symbol;Acc:HGNC:14522]', 'NDUFS4: NADH:ubiquinone o…
87	GO:0005516	calmodulin binding	Interacting selectively and non-covalently with calmodulin, a calcium-binding protein with many roles, both in the calcium-bound and calcium-free states.	0.007811940957749723	2.63031914893617	209	molecular_function	2	['TJP1: tight junction protein 1 [Source:HGNC Symbol;Acc:HGNC:11827]', 'MYH11: myosin heavy chain 11 [Source:HGNC Symbol;Acc:HGNC:7569]', 'SRY: sex determining region Y [Source:HGNC Symbol;Acc:HGNC:11311]', 'EEF2K: eukaryotic elongation factor 2 kinase [Source:HGNC Symbol;Acc:HGNC:24615]', 'CACNA1C: calcium voltage-gated channel subunit alpha1 C [Source:HGNC Symbol;Acc:HGNC:1390]', 'ATP5IF1: ATP …
88	GO:0003954	NADH dehydrogenase activity	Catalysis of the reaction: NADH + H+ + acceptor = NAD+ + reduced acceptor.	0.007811940957749723	2.63031914893617	12	molecular_function	2	['MT-ND5: mitochondrially encoded NADH:ubiquinone oxidoreductase core subunit 5 [Source:HGNC Symbol;Acc:HGNC:7461]', 'NDUFS3: NADH:ubiquinone oxidoreductase core subunit S3 [Source:HGNC Symbol;Acc:HGNC:7710]', 'NDUFS7: NADH:ubiquinone oxidoreductase core subunit S7 [Source:HGNC Symbol;Acc:HGNC:7714]', 'NDUFA9: NADH:ubiquinone oxidoreductase subunit A9 [Source:HGNC Symbol;Acc:HGNC:7693]', 'NDUFB1:…
89	GO:0016567	protein ubiquitination	The process in which one or more ubiquitin groups are added to a protein.	0.0029894532545420315	1.319484593837535	700	biological_process	3	['TRIM27: tripartite motif containing 27 [Source:HGNC Symbol;Acc:HGNC:9975]', 'TRIM27: tripartite motif containing 27 [Source:HGNC Symbol;Acc:HGNC:9975]', 'DTX2: deltex E3 ubiquitin ligase 2 [Source:HGNC Symbol;Acc:HGNC:15973]', 'TRIM27: tripartite motif containing 27 [Source:HGNC Symbol;Acc:HGNC:9975]', 'TRIM27: tripartite motif containing 27 [Source:HGNC Symbol;Acc:HGNC:9975]', 'UBD: ubiquitin …
90	GO:0000122	negative regulation of transcription by RNA polymerase II	Any process that stops, prevents, or reduces the frequency, rate or extent of transcription mediated by RNA polymerase II.	0.000782932031944495	1.4671452991452993	1000	biological_process	3	['ZNF85: zinc finger protein 85 [Source:HGNC Symbol;Acc:HGNC:13160]', 'GATAD2B: GATA zinc finger domain containing 2B [Source:HGNC Symbol;Acc:HGNC:30778]', 'PAXBP1: PAX3 and PAX7 binding protein 1 [Source:HGNC Symbol;Acc:HGNC:13579]', 'HES5: hes family bHLH transcription factor 5 [Source:HGNC Symbol;Acc:HGNC:19764]', 'IRF7: interferon regulatory factor 7 [Source:HGNC Symbol;Acc:HGNC:6122]', 'TRIM…
91	GO:0043065	positive regulation of apoptotic process	Any process that activates or increases the frequency, rate or extent of cell death by apoptotic process.	0.003331099046919467	1.7108571428571429	413	biological_process	3	['ARHGEF26: Rho guanine nucleotide exchange factor 26 [Source:HGNC Symbol;Acc:HGNC:24490]', 'ABR: ABR activator of RhoGEF and GTPase [Source:HGNC Symbol;Acc:HGNC:81]', 'TFPT: TCF3 fusion partner [Source:HGNC Symbol;Acc:HGNC:13630]', 'TFPT: TCF3 fusion partner [Source:HGNC Symbol;Acc:HGNC:13630]', 'TFPT: TCF3 fusion partner [Source:HGNC Symbol;Acc:HGNC:13630]', 'TFPT: TCF3 fusion partner [Source:H…
92	GO:0030154	cell differentiation	The process in which relatively unspecialized cells, e.g. embryonic or regenerative cells, acquire specialized structural and/or functional features that characterize the cells, tissues, or organs of the mature organism or some other relatively stable phase of the organism's life history. Differentiation includes the processes involved in commitment of a cell to a specific fate and its subsequent…	0.009964887936290077	1.6158095238095238	1092	biological_process	3	['MYT1: myelin transcription factor 1 [Source:HGNC Symbol;Acc:HGNC:7622]', 'SBNO2: strawberry notch homolog 2 [Source:HGNC Symbol;Acc:HGNC:29158]', 'PIWIL1: piwi like RNA-mediated gene silencing 1 [Source:HGNC Symbol;Acc:HGNC:9007]', 'DLL1: delta like canonical Notch ligand 1 [Source:HGNC Symbol;Acc:HGNC:2908]', 'FAM120B: family with sequence similarity 120B [Source:HGNC Symbol;Acc:HGNC:21109]', …
93	GO:0032981	mitochondrial respiratory chain complex I assembly	The aggregation, arrangement and bonding together of a set of components to form mitochondrial respiratory chain complex I.	5.201050196697884e-05	2.6613333333333338	74	biological_process	3	['MT-ND1: mitochondrially encoded NADH:ubiquinone oxidoreductase core subunit 1 [Source:HGNC Symbol;Acc:HGNC:7455]', 'MT-ND2: mitochondrially encoded NADH:ubiquinone oxidoreductase core subunit 2 [Source:HGNC Symbol;Acc:HGNC:7456]', 'MT-ND3: mitochondrially encoded NADH:ubiquinone oxidoreductase core subunit 3 [Source:HGNC Symbol;Acc:HGNC:7458]', 'MT-ND4: mitochondrially encoded NADH:ubiquinone o…
94	GO:0006120	mitochondrial electron transport, NADH to ubiquinone	The transfer of electrons from NADH to ubiquinone that occurs during oxidative phosphorylation, mediated by the multisubunit enzyme known as complex I.	5.201050196697884e-05	2.6613333333333338	57	biological_process	3	['MT-ND1: mitochondrially encoded NADH:ubiquinone oxidoreductase core subunit 1 [Source:HGNC Symbol;Acc:HGNC:7455]', 'MT-ND2: mitochondrially encoded NADH:ubiquinone oxidoreductase core subunit 2 [Source:HGNC Symbol;Acc:HGNC:7456]', 'MT-ND3: mitochondrially encoded NADH:ubiquinone oxidoreductase core subunit 3 [Source:HGNC Symbol;Acc:HGNC:7458]', 'MT-ND4L: mitochondrially encoded NADH:ubiquinone …
95	GO:0070536	protein K63-linked deubiquitination	A protein deubiquitination process in which a K63-linked ubiquitin chain, i.e. a polymer of ubiquitin formed by linkages between lysine residues at position 63 of the ubiquitin monomers, is removed from a protein.	0.009231572752257895	1.996	32	biological_process	3	['OTUB2: OTU deubiquitinase, ubiquitin aldehyde binding 2 [Source:HGNC Symbol;Acc:HGNC:20351]', 'USP25: ubiquitin specific peptidase 25 [Source:HGNC Symbol;Acc:HGNC:12624]', 'USP17L2: ubiquitin specific peptidase 17 like family member 2 [Source:HGNC Symbol;Acc:HGNC:34434]', 'SPATA2: spermatogenesis associated 2 [Source:HGNC Symbol;Acc:HGNC:14681]', 'OTUD7A: OTU deubiquitinase 7A [Source:HGNC Symb…
96	GO:0006469	negative regulation of protein kinase activity	Any process that stops, prevents, or reduces the frequency, rate or extent of protein kinase activity.	0.0022877333618031253	2.3656296296296295	101	biological_process	3	['TRIM27: tripartite motif containing 27 [Source:HGNC Symbol;Acc:HGNC:9975]', 'TRIM27: tripartite motif containing 27 [Source:HGNC Symbol;Acc:HGNC:9975]', 'TRIM27: tripartite motif containing 27 [Source:HGNC Symbol;Acc:HGNC:9975]', 'TRIM27: tripartite motif containing 27 [Source:HGNC Symbol;Acc:HGNC:9975]', 'CDKN1C: cyclin dependent kinase inhibitor 1C [Source:HGNC Symbol;Acc:HGNC:1786]', 'PTPRC:…
97	GO:0008150	biological_process	A biological process represents a specific objective that the organism is genetically programmed to achieve. Biological processes are often described by their outcome or ending state, e.g., the biological process of cell division results in the creation of two daughter cells (a divided cell) from a single parent cell. A biological process is accomplished by a particular set of molecular functions…	0.005513706797782716	2.328666666666667	635	biological_process	3	['KRTAP1-5: keratin associated protein 1-5 [Source:HGNC Symbol;Acc:HGNC:16777]', 'KRTAP1-3: keratin associated protein 1-3 [Source:HGNC Symbol;Acc:HGNC:16771]', 'KRTAP1-1: keratin associated protein 1-1 [Source:HGNC Symbol;Acc:HGNC:16772]', 'SPATC1L: spermatogenesis and centriole associated 1 like [Source:HGNC Symbol;Acc:HGNC:1298]', 'TMEM50B: transmembrane protein 50B [Source:HGNC Symbol;Acc:HGN…
98	GO:0000338	protein deneddylation	The removal of a ubiquitin-like protein of the NEDD8 type from a protein.	0.005513706797782716	2.328666666666667	10	biological_process	3	['COPS2: COP9 signalosome subunit 2 [Source:HGNC Symbol;Acc:HGNC:30747]', 'COPS5: COP9 signalosome subunit 5 [Source:HGNC Symbol;Acc:HGNC:2240]', 'COPS7A: COP9 signalosome subunit 7A [Source:HGNC Symbol;Acc:HGNC:16758]', 'COPS4: COP9 signalosome subunit 4 [Source:HGNC Symbol;Acc:HGNC:16702]', 'TOR1A: torsin family 1 member A [Source:HGNC Symbol;Acc:HGNC:3098]', 'COPS6: COP9 signalosome subunit 6 …
99	GO:0018108	peptidyl-tyrosine phosphorylation	The phosphorylation of peptidyl-tyrosine to form peptidyl-O4'-phospho-L-tyrosine.	0.007366039579057636	2.6613333333333338	142	biological_process	3	['WEE2: WEE2 oocyte meiosis inhibiting kinase [Source:HGNC Symbol;Acc:HGNC:19684]', 'DDR1: discoidin domain receptor tyrosine kinase 1 [Source:HGNC Symbol;Acc:HGNC:2730]', 'DDR1: discoidin domain receptor tyrosine kinase 1 [Source:HGNC Symbol;Acc:HGNC:2730]', 'DDR1: discoidin domain receptor tyrosine kinase 1 [Source:HGNC Symbol;Acc:HGNC:2730]', 'DDR1: discoidin domain receptor tyrosine kinase 1 …
100	GO:0005813	centrosome	A structure comprised of a core structure (in most organisms, a pair of centrioles) and peripheral material from which a microtubule-based structure, such as a spindle apparatus, is organized. Centrosomes occur close to the nucleus during interphase in many eukaryotic cells, though in animal cells it changes continually during the cell-division cycle.	0.003336356782578153	1.4676470588235295	548	cellular_component	3	['CCDC92: coiled-coil domain containing 92 [Source:HGNC Symbol;Acc:HGNC:29563]', 'SPATC1L: spermatogenesis and centriole associated 1 like [Source:HGNC Symbol;Acc:HGNC:1298]', 'RAB11FIP3: RAB11 family interacting protein 3 [Source:HGNC Symbol;Acc:HGNC:17224]', 'AK6: adenylate kinase 6 [Source:HGNC Symbol;Acc:HGNC:49151]', 'CEP72: centrosomal protein 72 [Source:HGNC Symbol;Acc:HGNC:25547]', 'HSPA1…
101	GO:0005747	mitochondrial respiratory chain complex I	A protein complex located in the mitochondrial inner membrane that forms part of the mitochondrial respiratory chain. It contains about 25 different polypeptide subunits, including NADH dehydrogenase (ubiquinone), flavin mononucleotide and several different iron-sulfur clusters containing non-heme iron. The iron undergoes oxidation-reduction between Fe(II) and Fe(III), and catalyzes proton transl…	5.062355524783018e-05	2.6684491978609626	66	cellular_component	3	['MT-ND1: mitochondrially encoded NADH:ubiquinone oxidoreductase core subunit 1 [Source:HGNC Symbol;Acc:HGNC:7455]', 'MT-ND2: mitochondrially encoded NADH:ubiquinone oxidoreductase core subunit 2 [Source:HGNC Symbol;Acc:HGNC:7456]', 'MT-ND3: mitochondrially encoded NADH:ubiquinone oxidoreductase core subunit 3 [Source:HGNC Symbol;Acc:HGNC:7458]', 'MT-ND4L: mitochondrially encoded NADH:ubiquinone …
102	GO:0070469	respirasome	The protein complexes that form the electron transport system (the respiratory chain), associated with a cell membrane, usually the plasma membrane (in prokaryotes) or the inner mitochondrial membrane (on eukaryotes). The respiratory chain complexes transfer electrons from an electron donor to an electron acceptor and are associated with a proton pump to create a transmembrane electrochemical gra…	0.00013716903052068323	2.6684491978609626	79	cellular_component	3	['MT-ND1: mitochondrially encoded NADH:ubiquinone oxidoreductase core subunit 1 [Source:HGNC Symbol;Acc:HGNC:7455]', 'MT-ND2: mitochondrially encoded NADH:ubiquinone oxidoreductase core subunit 2 [Source:HGNC Symbol;Acc:HGNC:7456]', 'MT-CO1: mitochondrially encoded cytochrome c oxidase I [Source:HGNC Symbol;Acc:HGNC:7419]', 'MT-CO2: mitochondrially encoded cytochrome c oxidase II [Source:HGNC Sym…
103	GO:0097504	Gemini of coiled bodies	Nuclear bodies frequently found near or associated with Cajal bodies (also called coiled bodies or CBs). Gemini of coiled bodies, or 'gems', are similar in size and shape to CBs, and often indistinguishable under the microscope. Unlike CBs, gems do not contain small nuclear ribonucleoproteins (snRNPs); they contain a protein called survivor of motor neurons (SMN) whose function relates to snRNP b…	0.007267825718002294	2.6684491978609626	15	cellular_component	3	['SMN2: survival of motor neuron 2, centromeric [Source:HGNC Symbol;Acc:HGNC:11118]', 'SMN1: survival of motor neuron 1, telomeric [Source:HGNC Symbol;Acc:HGNC:11117]', 'SMN2: survival of motor neuron 2, centromeric [Source:HGNC Symbol;Acc:HGNC:11118]', 'GEMIN8: gem nuclear organelle associated protein 8 [Source:HGNC Symbol;Acc:HGNC:26044]', 'GEMIN2: gem nuclear organelle associated protein 2 [So…
104	GO:0032797	SMN complex	A protein complex that contains the survival motor neuron (SMN) protein and at least eight additional integral components, including the Gemin2-8 and Unrip proteins; the complex is found in the cytoplasm and in nuclear Gems, and is involved in spliceosomal snRNP assembly in the cytoplasm and in pre-mRNA splicing in the nucleus.	0.007267825718002294	2.6684491978609626	14	cellular_component	3	['SMN2: survival of motor neuron 2, centromeric [Source:HGNC Symbol;Acc:HGNC:11118]', 'SMN1: survival of motor neuron 1, telomeric [Source:HGNC Symbol;Acc:HGNC:11117]', 'SMN2: survival of motor neuron 2, centromeric [Source:HGNC Symbol;Acc:HGNC:11118]', 'GEMIN8: gem nuclear organelle associated protein 8 [Source:HGNC Symbol;Acc:HGNC:26044]', 'GEMIN2: gem nuclear organelle associated protein 2 [So…
105	GO:0043235	receptor complex	Any protein complex that undergoes combination with a hormone, neurotransmitter, drug or intracellular messenger to initiate a change in cell function.	0.007267825718002294	2.6684491978609626	217	cellular_component	3	['GPR20: G protein-coupled receptor 20 [Source:HGNC Symbol;Acc:HGNC:4475]', 'DDR1: discoidin domain receptor tyrosine kinase 1 [Source:HGNC Symbol;Acc:HGNC:2730]', 'DDR1: discoidin domain receptor tyrosine kinase 1 [Source:HGNC Symbol;Acc:HGNC:2730]', 'DDR1: discoidin domain receptor tyrosine kinase 1 [Source:HGNC Symbol;Acc:HGNC:2730]', 'DDR1: discoidin domain receptor tyrosine kinase 1 [Source:…
106	GO:0004842	ubiquitin-protein transferase activity	Catalysis of the transfer of ubiquitin from one protein to another via the reaction X-Ub + Y --> Y-Ub + X, where both X-Ub and Y-Ub are covalent linkages.	0.009322107264907417	1.421922492401216	283	molecular_function	3	['TRIM27: tripartite motif containing 27 [Source:HGNC Symbol;Acc:HGNC:9975]', 'TRIM27: tripartite motif containing 27 [Source:HGNC Symbol;Acc:HGNC:9975]', 'TRIM27: tripartite motif containing 27 [Source:HGNC Symbol;Acc:HGNC:9975]', 'TRIM27: tripartite motif containing 27 [Source:HGNC Symbol;Acc:HGNC:9975]', 'TRIM69: tripartite motif containing 69 [Source:HGNC Symbol;Acc:HGNC:17857]', 'HERC2: HECT…
107	GO:0061630	ubiquitin protein ligase activity	Catalysis of the transfer of ubiquitin to a substrate protein via the reaction X-ubiquitin + S -> X + S-ubiquitin, where X is either an E2 or E3 enzyme, the X-ubiquitin linkage is a thioester bond, and the S-ubiquitin linkage is an amide bond: an isopeptide bond between the C-terminal glycine of ubiquitin and the epsilon-amino group of lysine residues in the substrate or, in the linear extension …	0.009611616579031184	1.4745862884160754	374	molecular_function	3	['TRIM27: tripartite motif containing 27 [Source:HGNC Symbol;Acc:HGNC:9975]', 'TRIM27: tripartite motif containing 27 [Source:HGNC Symbol;Acc:HGNC:9975]', 'TRIM27: tripartite motif containing 27 [Source:HGNC Symbol;Acc:HGNC:9975]', 'TRIM27: tripartite motif containing 27 [Source:HGNC Symbol;Acc:HGNC:9975]', 'TRIM69: tripartite motif containing 69 [Source:HGNC Symbol;Acc:HGNC:17857]', 'PPP1R11: pr…
108	GO:0008137	NADH dehydrogenase (ubiquinone) activity	Catalysis of the reaction: NADH + ubiquinone + 5 H(+)(in) <=> NAD(+) + ubiquinol + 4 H(+)(out).	0.00014398857449568367	2.654255319148936	54	molecular_function	3	['MT-ND1: mitochondrially encoded NADH:ubiquinone oxidoreductase core subunit 1 [Source:HGNC Symbol;Acc:HGNC:7455]', 'MT-ND2: mitochondrially encoded NADH:ubiquinone oxidoreductase core subunit 2 [Source:HGNC Symbol;Acc:HGNC:7456]', 'MT-ND3: mitochondrially encoded NADH:ubiquinone oxidoreductase core subunit 3 [Source:HGNC Symbol;Acc:HGNC:7458]', 'MT-ND4L: mitochondrially encoded NADH:ubiquinone …
109	GO:0003954	NADH dehydrogenase activity	Catalysis of the reaction: NADH + H+ + acceptor = NAD+ + reduced acceptor.	0.0074653123496612106	2.654255319148936	12	molecular_function	3	['MT-ND5: mitochondrially encoded NADH:ubiquinone oxidoreductase core subunit 5 [Source:HGNC Symbol;Acc:HGNC:7461]', 'NDUFS3: NADH:ubiquinone oxidoreductase core subunit S3 [Source:HGNC Symbol;Acc:HGNC:7710]', 'NDUFS7: NADH:ubiquinone oxidoreductase core subunit S7 [Source:HGNC Symbol;Acc:HGNC:7714]', 'NDUFA9: NADH:ubiquinone oxidoreductase subunit A9 [Source:HGNC Symbol;Acc:HGNC:7693]', 'NDUFB1:…
110	GO:0016567	protein ubiquitination	The process in which one or more ubiquitin groups are added to a protein.	0.001078338877124714	1.3352808141726347	700	biological_process	5	['TRIM27: tripartite motif containing 27 [Source:HGNC Symbol;Acc:HGNC:9975]', 'TRIM27: tripartite motif containing 27 [Source:HGNC Symbol;Acc:HGNC:9975]', 'DTX2: deltex E3 ubiquitin ligase 2 [Source:HGNC Symbol;Acc:HGNC:15973]', 'TRIM27: tripartite motif containing 27 [Source:HGNC Symbol;Acc:HGNC:9975]', 'TRIM27: tripartite motif containing 27 [Source:HGNC Symbol;Acc:HGNC:9975]', 'UBD: ubiquitin …
111	GO:0008285	negative regulation of cell population proliferation	Any process that stops, prevents or reduces the rate or extent of cell proliferation.	0.002730881180141814	1.669929355689846	485	biological_process	5	['DLG5: discs large MAGUK scaffold protein 5 [Source:HGNC Symbol;Acc:HGNC:2904]', 'HRAS: HRas proto-oncogene, GTPase [Source:HGNC Symbol;Acc:HGNC:5173]', 'DLL1: delta like canonical Notch ligand 1 [Source:HGNC Symbol;Acc:HGNC:2908]', 'HSPA1A: heat shock protein family A (Hsp70) member 1A [Source:HGNC Symbol;Acc:HGNC:5232]', 'HSPA1B: heat shock protein family A (Hsp70) member 1B [Source:HGNC Symbo…
112	GO:0042127	regulation of cell population proliferation	Any process that modulates the frequency, rate or extent of cell proliferation.	0.0007691670802567923	2.0131926121372032	223	biological_process	5	['RBFOX2: RNA binding fox-1 homolog 2 [Source:HGNC Symbol;Acc:HGNC:9906]', 'TNK1: tyrosine kinase non receptor 1 [Source:HGNC Symbol;Acc:HGNC:11940]', 'PDX1: pancreatic and duodenal homeobox 1 [Source:HGNC Symbol;Acc:HGNC:6107]', 'MIR155: microRNA 155 [Source:HGNC Symbol;Acc:HGNC:31542]', 'PDS5B: PDS5 cohesin associated factor B [Source:HGNC Symbol;Acc:HGNC:20418]', 'FOXO1: forkhead box O1 [Sourc…
113	GO:0032981	mitochondrial respiratory chain complex I assembly	The aggregation, arrangement and bonding together of a set of components to form mitochondrial respiratory chain complex I.	6.881558266484382e-05	2.588390501319261	74	biological_process	5	['MT-ND1: mitochondrially encoded NADH:ubiquinone oxidoreductase core subunit 1 [Source:HGNC Symbol;Acc:HGNC:7455]', 'MT-ND2: mitochondrially encoded NADH:ubiquinone oxidoreductase core subunit 2 [Source:HGNC Symbol;Acc:HGNC:7456]', 'MT-ND3: mitochondrially encoded NADH:ubiquinone oxidoreductase core subunit 3 [Source:HGNC Symbol;Acc:HGNC:7458]', 'MT-ND4: mitochondrially encoded NADH:ubiquinone o…
114	GO:0006120	mitochondrial electron transport, NADH to ubiquinone	The transfer of electrons from NADH to ubiquinone that occurs during oxidative phosphorylation, mediated by the multisubunit enzyme known as complex I.	6.881558266484382e-05	2.588390501319261	57	biological_process	5	['MT-ND1: mitochondrially encoded NADH:ubiquinone oxidoreductase core subunit 1 [Source:HGNC Symbol;Acc:HGNC:7455]', 'MT-ND2: mitochondrially encoded NADH:ubiquinone oxidoreductase core subunit 2 [Source:HGNC Symbol;Acc:HGNC:7456]', 'MT-ND3: mitochondrially encoded NADH:ubiquinone oxidoreductase core subunit 3 [Source:HGNC Symbol;Acc:HGNC:7458]', 'MT-ND4L: mitochondrially encoded NADH:ubiquinone …
115	GO:0070534	protein K63-linked ubiquitination	A protein ubiquitination process in which a polymer of ubiquitin, formed by linkages between lysine residues at position 63 of the ubiquitin monomers, is added to a protein. K63-linked ubiquitination does not target the substrate protein for degradation, but is involved in several pathways, notably as a signal to promote error-free DNA postreplication repair.	0.009350426957356165	2.0707124010554088	55	biological_process	5	['TRIM27: tripartite motif containing 27 [Source:HGNC Symbol;Acc:HGNC:9975]', 'TRIM27: tripartite motif containing 27 [Source:HGNC Symbol;Acc:HGNC:9975]', 'TRIM27: tripartite motif containing 27 [Source:HGNC Symbol;Acc:HGNC:9975]', 'TRIM27: tripartite motif containing 27 [Source:HGNC Symbol;Acc:HGNC:9975]', 'RNF5: ring finger protein 5 [Source:HGNC Symbol;Acc:HGNC:10068]', 'BFAR: bifunctional apo…
116	GO:0032088	negative regulation of NF-kappaB transcription factor activity	Any process that stops, prevents, or reduces the frequency, rate or extent of the activity of the transcription factor NF-kappaB.	0.009350426957356165	2.0707124010554088	112	biological_process	5	['NLRP2: NLR family pyrin domain containing 2 [Source:HGNC Symbol;Acc:HGNC:22948]', 'NLRP2: NLR family pyrin domain containing 2 [Source:HGNC Symbol;Acc:HGNC:22948]', 'NLRP2: NLR family pyrin domain containing 2 [Source:HGNC Symbol;Acc:HGNC:22948]', 'TRIM40: tripartite motif containing 40 [Source:HGNC Symbol;Acc:HGNC:18736]', 'NLRP2: NLR family pyrin domain containing 2 [Source:HGNC Symbol;Acc:HG…
117	GO:0000338	protein deneddylation	The removal of a ubiquitin-like protein of the NEDD8 type from a protein.	0.006612219932910133	2.264841688654353	10	biological_process	5	['COPS2: COP9 signalosome subunit 2 [Source:HGNC Symbol;Acc:HGNC:30747]', 'COPS5: COP9 signalosome subunit 5 [Source:HGNC Symbol;Acc:HGNC:2240]', 'COPS7A: COP9 signalosome subunit 7A [Source:HGNC Symbol;Acc:HGNC:16758]', 'COPS4: COP9 signalosome subunit 4 [Source:HGNC Symbol;Acc:HGNC:16702]', 'TOR1A: torsin family 1 member A [Source:HGNC Symbol;Acc:HGNC:3098]', 'COPS6: COP9 signalosome subunit 6 …
118	GO:0019221	cytokine-mediated signaling pathway	A series of molecular signals initiated by the binding of a cytokine to a receptor on the surface of a cell, and ending with regulation of a downstream cellular process, e.g. transcription.	0.0032449055767399928	2.588390501319261	320	biological_process	5	['IFNGR2: interferon gamma receptor 2 [Source:HGNC Symbol;Acc:HGNC:5440]', 'CCL3: C-C motif chemokine ligand 3 [Source:HGNC Symbol;Acc:HGNC:10627]', 'CCL4: C-C motif chemokine ligand 4 [Source:HGNC Symbol;Acc:HGNC:10630]', 'CCL3L3: C-C motif chemokine ligand 3 like 3 [Source:HGNC Symbol;Acc:HGNC:30554]', 'CCL3L3: C-C motif chemokine ligand 3 like 3 [Source:HGNC Symbol;Acc:HGNC:30554]', 'PRTN3: pr…
119	GO:0044267	cellular protein metabolic process	The chemical reactions and pathways involving a specific protein, rather than of proteins in general, occurring at the level of an individual cell. Includes cellular protein modification.	0.008467988884755808	2.588390501319261	230	biological_process	5	['B2M: beta-2-microglobulin [Source:HGNC Symbol;Acc:HGNC:914]', 'SERPINA10: serpin family A member 10 [Source:HGNC Symbol;Acc:HGNC:15996]', 'C4A: complement C4A (Rodgers blood group) [Source:HGNC Symbol;Acc:HGNC:1323]', 'C4A: complement C4A (Rodgers blood group) [Source:HGNC Symbol;Acc:HGNC:1323]', 'APP: amyloid beta precursor protein [Source:HGNC Symbol;Acc:HGNC:620]', 'ITM2B: integral membrane …
120	GO:0005747	mitochondrial respiratory chain complex I	A protein complex located in the mitochondrial inner membrane that forms part of the mitochondrial respiratory chain. It contains about 25 different polypeptide subunits, including NADH dehydrogenase (ubiquinone), flavin mononucleotide and several different iron-sulfur clusters containing non-heme iron. The iron undergoes oxidation-reduction between Fe(II) and Fe(III), and catalyzes proton transl…	6.564294352076618e-05	2.6005291005291	66	cellular_component	5	['MT-ND1: mitochondrially encoded NADH:ubiquinone oxidoreductase core subunit 1 [Source:HGNC Symbol;Acc:HGNC:7455]', 'MT-ND2: mitochondrially encoded NADH:ubiquinone oxidoreductase core subunit 2 [Source:HGNC Symbol;Acc:HGNC:7456]', 'MT-ND3: mitochondrially encoded NADH:ubiquinone oxidoreductase core subunit 3 [Source:HGNC Symbol;Acc:HGNC:7458]', 'MT-ND4L: mitochondrially encoded NADH:ubiquinone …
121	GO:0070469	respirasome	The protein complexes that form the electron transport system (the respiratory chain), associated with a cell membrane, usually the plasma membrane (in prokaryotes) or the inner mitochondrial membrane (on eukaryotes). The respiratory chain complexes transfer electrons from an electron donor to an electron acceptor and are associated with a proton pump to create a transmembrane electrochemical gra…	0.0001732689078301569	2.6005291005291005	79	cellular_component	5	['MT-ND1: mitochondrially encoded NADH:ubiquinone oxidoreductase core subunit 1 [Source:HGNC Symbol;Acc:HGNC:7455]', 'MT-ND2: mitochondrially encoded NADH:ubiquinone oxidoreductase core subunit 2 [Source:HGNC Symbol;Acc:HGNC:7456]', 'MT-CO1: mitochondrially encoded cytochrome c oxidase I [Source:HGNC Symbol;Acc:HGNC:7419]', 'MT-CO2: mitochondrially encoded cytochrome c oxidase II [Source:HGNC Sym…
122	GO:0032797	SMN complex	A protein complex that contains the survival motor neuron (SMN) protein and at least eight additional integral components, including the Gemin2-8 and Unrip proteins; the complex is found in the cytoplasm and in nuclear Gems, and is involved in spliceosomal snRNP assembly in the cytoplasm and in pre-mRNA splicing in the nucleus.	0.0031546491209759647	2.6005291005291005	14	cellular_component	5	['SMN2: survival of motor neuron 2, centromeric [Source:HGNC Symbol;Acc:HGNC:11118]', 'SMN1: survival of motor neuron 1, telomeric [Source:HGNC Symbol;Acc:HGNC:11117]', 'SMN2: survival of motor neuron 2, centromeric [Source:HGNC Symbol;Acc:HGNC:11118]', 'GEMIN8: gem nuclear organelle associated protein 8 [Source:HGNC Symbol;Acc:HGNC:26044]', 'GEMIN2: gem nuclear organelle associated protein 2 [So…
123	GO:0042734	presynaptic membrane	A specialized area of membrane of the axon terminal that faces the plasma membrane of the neuron or muscle fiber with which the axon terminal establishes a synaptic junction; many synaptic junctions exhibit structural presynaptic characteristics, such as conical, electron-dense internal protrusions, that distinguish it from the remainder of the axon plasma membrane.	0.008271439250168652	2.6005291005291	81	cellular_component	5	['SLC6A3: solute carrier family 6 member 3 [Source:HGNC Symbol;Acc:HGNC:11049]', 'NLGN2: neuroligin 2 [Source:HGNC Symbol;Acc:HGNC:14290]', 'PCDH8: protocadherin 8 [Source:HGNC Symbol;Acc:HGNC:8660]', 'KCTD12: potassium channel tetramerization domain containing 12 [Source:HGNC Symbol;Acc:HGNC:14678]', 'ADGRL1: adhesion G protein-coupled receptor L1 [Source:HGNC Symbol;Acc:HGNC:20973]', 'SNPH: syn…
124	GO:0097504	Gemini of coiled bodies	Nuclear bodies frequently found near or associated with Cajal bodies (also called coiled bodies or CBs). Gemini of coiled bodies, or 'gems', are similar in size and shape to CBs, and often indistinguishable under the microscope. Unlike CBs, gems do not contain small nuclear ribonucleoproteins (snRNPs); they contain a protein called survivor of motor neurons (SMN) whose function relates to snRNP b…	0.008271439250168652	2.6005291005291	15	cellular_component	5	['SMN2: survival of motor neuron 2, centromeric [Source:HGNC Symbol;Acc:HGNC:11118]', 'SMN1: survival of motor neuron 1, telomeric [Source:HGNC Symbol;Acc:HGNC:11117]', 'SMN2: survival of motor neuron 2, centromeric [Source:HGNC Symbol;Acc:HGNC:11118]', 'GEMIN8: gem nuclear organelle associated protein 8 [Source:HGNC Symbol;Acc:HGNC:26044]', 'GEMIN2: gem nuclear organelle associated protein 2 [So…
125	GO:0031966	mitochondrial membrane	Either of the lipid bilayers that surround the mitochondrion and form the mitochondrial envelope.	0.008271439250168652	2.6005291005291	190	cellular_component	5	['MT-ND1: mitochondrially encoded NADH:ubiquinone oxidoreductase core subunit 1 [Source:HGNC Symbol;Acc:HGNC:7455]', 'MT-ATP8: mitochondrially encoded ATP synthase membrane subunit 8 [Source:HGNC Symbol;Acc:HGNC:7415]', 'MT-ND3: mitochondrially encoded NADH:ubiquinone oxidoreductase core subunit 3 [Source:HGNC Symbol;Acc:HGNC:7458]', 'MT-ND4L: mitochondrially encoded NADH:ubiquinone oxidoreductas…
126	GO:0070531	BRCA1-A complex	A protein complex that contains the BRCA1-BARD1 heterodimer, RAP80/UIMC1, BRCC3/BRCC36, BRE/BRCC45, FAM175A/CCDC98/Abraxas and MERIT40/NBA1, and specifically recognizes and binds K63-linked polyubiquitin chains present on histone H2A and H2AX at DNA damage sites.	0.008271439250168652	2.6005291005291	8	cellular_component	5	['ABRAXAS1: abraxas 1, BRCA1 A complex subunit [Source:HGNC Symbol;Acc:HGNC:25829]', 'BRCC3: BRCA1/BRCA2-containing complex subunit 3 [Source:HGNC Symbol;Acc:HGNC:24185]', 'BABAM1: BRISC and BRCA1 A complex member 1 [Source:HGNC Symbol;Acc:HGNC:25008]', 'BABAM2: BRISC and BRCA1 A complex member 2 [Source:HGNC Symbol;Acc:HGNC:1106]', 'UIMC1: ubiquitin interaction motif containing 1 [Source:HGNC Sy…
127	GO:0004842	ubiquitin-protein transferase activity	Catalysis of the transfer of ubiquitin from one protein to another via the reaction X-Ub + Y --> Y-Ub + X, where both X-Ub and Y-Ub are covalent linkages.	0.0018043191060758464	1.4812338222605694	283	molecular_function	5	['TRIM27: tripartite motif containing 27 [Source:HGNC Symbol;Acc:HGNC:9975]', 'TRIM27: tripartite motif containing 27 [Source:HGNC Symbol;Acc:HGNC:9975]', 'TRIM27: tripartite motif containing 27 [Source:HGNC Symbol;Acc:HGNC:9975]', 'TRIM27: tripartite motif containing 27 [Source:HGNC Symbol;Acc:HGNC:9975]', 'TRIM69: tripartite motif containing 69 [Source:HGNC Symbol;Acc:HGNC:17857]', 'HERC2: HECT…
128	GO:0061630	ubiquitin protein ligase activity	Catalysis of the transfer of ubiquitin to a substrate protein via the reaction X-ubiquitin + S -> X + S-ubiquitin, where X is either an E2 or E3 enzyme, the X-ubiquitin linkage is a thioester bond, and the S-ubiquitin linkage is an amide bond: an isopeptide bond between the C-terminal glycine of ubiquitin and the epsilon-amino group of lysine residues in the substrate or, in the linear extension …	0.0034626064774383337	1.4893724696356274	374	molecular_function	5	['TRIM27: tripartite motif containing 27 [Source:HGNC Symbol;Acc:HGNC:9975]', 'TRIM27: tripartite motif containing 27 [Source:HGNC Symbol;Acc:HGNC:9975]', 'TRIM27: tripartite motif containing 27 [Source:HGNC Symbol;Acc:HGNC:9975]', 'TRIM27: tripartite motif containing 27 [Source:HGNC Symbol;Acc:HGNC:9975]', 'TRIM69: tripartite motif containing 69 [Source:HGNC Symbol;Acc:HGNC:17857]', 'PPP1R11: pr…
129	GO:0008137	NADH dehydrogenase (ubiquinone) activity	Catalysis of the reaction: NADH + ubiquinone + 5 H(+)(in) <=> NAD(+) + ubiquinol + 4 H(+)(out).	0.0001851659037886464	2.581578947368421	54	molecular_function	5	['MT-ND1: mitochondrially encoded NADH:ubiquinone oxidoreductase core subunit 1 [Source:HGNC Symbol;Acc:HGNC:7455]', 'MT-ND2: mitochondrially encoded NADH:ubiquinone oxidoreductase core subunit 2 [Source:HGNC Symbol;Acc:HGNC:7456]', 'MT-ND3: mitochondrially encoded NADH:ubiquinone oxidoreductase core subunit 3 [Source:HGNC Symbol;Acc:HGNC:7458]', 'MT-ND4L: mitochondrially encoded NADH:ubiquinone …
130	GO:0017124	SH3 domain binding	Interacting selectively and non-covalently with a SH3 domain (Src homology 3) of a protein, small protein modules containing approximately 50 amino acid residues found in a great variety of intracellular or membrane-associated proteins.	0.009525369905502522	2.0652631578947367	141	molecular_function	5	['DRD4: dopamine receptor D4 [Source:HGNC Symbol;Acc:HGNC:3025]', 'ARHGAP27: Rho GTPase activating protein 27 [Source:HGNC Symbol;Acc:HGNC:31813]', 'MAPT: microtubule associated protein tau [Source:HGNC Symbol;Acc:HGNC:6893]', 'ARHGAP27: Rho GTPase activating protein 27 [Source:HGNC Symbol;Acc:HGNC:31813]', 'MAPT: microtubule associated protein tau [Source:HGNC Symbol;Acc:HGNC:6893]', 'MAPK15: mi…
131	GO:0003954	NADH dehydrogenase activity	Catalysis of the reaction: NADH + H+ + acceptor = NAD+ + reduced acceptor.	0.008580895403213933	2.581578947368421	12	molecular_function	5	['MT-ND5: mitochondrially encoded NADH:ubiquinone oxidoreductase core subunit 5 [Source:HGNC Symbol;Acc:HGNC:7461]', 'NDUFS3: NADH:ubiquinone oxidoreductase core subunit S3 [Source:HGNC Symbol;Acc:HGNC:7710]', 'NDUFS7: NADH:ubiquinone oxidoreductase core subunit S7 [Source:HGNC Symbol;Acc:HGNC:7714]', 'NDUFA9: NADH:ubiquinone oxidoreductase subunit A9 [Source:HGNC Symbol;Acc:HGNC:7693]', 'NDUFB1:…
132	GO:0016567	protein ubiquitination	The process in which one or more ubiquitin groups are added to a protein.	0.0007996313943097799	1.3408659477361766	700	biological_process	10	['TRIM27: tripartite motif containing 27 [Source:HGNC Symbol;Acc:HGNC:9975]', 'TRIM27: tripartite motif containing 27 [Source:HGNC Symbol;Acc:HGNC:9975]', 'DTX2: deltex E3 ubiquitin ligase 2 [Source:HGNC Symbol;Acc:HGNC:15973]', 'TRIM27: tripartite motif containing 27 [Source:HGNC Symbol;Acc:HGNC:9975]', 'TRIM27: tripartite motif containing 27 [Source:HGNC Symbol;Acc:HGNC:9975]', 'UBD: ubiquitin …
133	GO:0006915	apoptotic process	A programmed cell death process which begins when a cell receives an internal (e.g. DNA damage) or external signal (e.g. an extracellular death ligand), and proceeds through a series of biochemical events (signaling pathway phase) which trigger an execution phase. The execution phase is the last step of an apoptotic process, and is typically characterized by rounding-up of the cell, retraction of…	0.009826896262040804	1.3982363315696649	766	biological_process	10	['KRT20: keratin 20 [Source:HGNC Symbol;Acc:HGNC:20412]', 'NAIP: NLR family apoptosis inhibitory protein [Source:HGNC Symbol;Acc:HGNC:7634]', 'RASSF7: Ras association domain family member 7 [Source:HGNC Symbol;Acc:HGNC:1166]', 'TFPT: TCF3 fusion partner [Source:HGNC Symbol;Acc:HGNC:13630]', 'TFPT: TCF3 fusion partner [Source:HGNC Symbol;Acc:HGNC:13630]', 'TFPT: TCF3 fusion partner [Source:HGNC Sy…
134	GO:0032981	mitochondrial respiratory chain complex I assembly	The aggregation, arrangement and bonding together of a set of components to form mitochondrial respiratory chain complex I.	6.050972079443554e-05	2.6216931216931214	74	biological_process	10	['MT-ND1: mitochondrially encoded NADH:ubiquinone oxidoreductase core subunit 1 [Source:HGNC Symbol;Acc:HGNC:7455]', 'MT-ND2: mitochondrially encoded NADH:ubiquinone oxidoreductase core subunit 2 [Source:HGNC Symbol;Acc:HGNC:7456]', 'MT-ND3: mitochondrially encoded NADH:ubiquinone oxidoreductase core subunit 3 [Source:HGNC Symbol;Acc:HGNC:7458]', 'MT-ND4: mitochondrially encoded NADH:ubiquinone o…
135	GO:0006120	mitochondrial electron transport, NADH to ubiquinone	The transfer of electrons from NADH to ubiquinone that occurs during oxidative phosphorylation, mediated by the multisubunit enzyme known as complex I.	6.050972079443554e-05	2.6216931216931214	57	biological_process	10	['MT-ND1: mitochondrially encoded NADH:ubiquinone oxidoreductase core subunit 1 [Source:HGNC Symbol;Acc:HGNC:7455]', 'MT-ND2: mitochondrially encoded NADH:ubiquinone oxidoreductase core subunit 2 [Source:HGNC Symbol;Acc:HGNC:7456]', 'MT-ND3: mitochondrially encoded NADH:ubiquinone oxidoreductase core subunit 3 [Source:HGNC Symbol;Acc:HGNC:7458]', 'MT-ND4L: mitochondrially encoded NADH:ubiquinone …
136	GO:0070536	protein K63-linked deubiquitination	A protein deubiquitination process in which a K63-linked ubiquitin chain, i.e. a polymer of ubiquitin formed by linkages between lysine residues at position 63 of the ubiquitin monomers, is removed from a protein.	0.008547790277301865	2.0973544973544973	32	biological_process	10	['OTUB2: OTU deubiquitinase, ubiquitin aldehyde binding 2 [Source:HGNC Symbol;Acc:HGNC:20351]', 'USP25: ubiquitin specific peptidase 25 [Source:HGNC Symbol;Acc:HGNC:12624]', 'USP17L2: ubiquitin specific peptidase 17 like family member 2 [Source:HGNC Symbol;Acc:HGNC:34434]', 'SPATA2: spermatogenesis associated 2 [Source:HGNC Symbol;Acc:HGNC:14681]', 'OTUD7A: OTU deubiquitinase 7A [Source:HGNC Symb…
137	GO:0000338	protein deneddylation	The removal of a ubiquitin-like protein of the NEDD8 type from a protein.	0.006082899185194616	2.2939814814814814	10	biological_process	10	['COPS2: COP9 signalosome subunit 2 [Source:HGNC Symbol;Acc:HGNC:30747]', 'COPS5: COP9 signalosome subunit 5 [Source:HGNC Symbol;Acc:HGNC:2240]', 'COPS7A: COP9 signalosome subunit 7A [Source:HGNC Symbol;Acc:HGNC:16758]', 'COPS4: COP9 signalosome subunit 4 [Source:HGNC Symbol;Acc:HGNC:16702]', 'TOR1A: torsin family 1 member A [Source:HGNC Symbol;Acc:HGNC:3098]', 'COPS6: COP9 signalosome subunit 6 …
138	GO:0005747	mitochondrial respiratory chain complex I	A protein complex located in the mitochondrial inner membrane that forms part of the mitochondrial respiratory chain. It contains about 25 different polypeptide subunits, including NADH dehydrogenase (ubiquinone), flavin mononucleotide and several different iron-sulfur clusters containing non-heme iron. The iron undergoes oxidation-reduction between Fe(II) and Fe(III), and catalyzes proton transl…	5.676827498241446e-05	2.638297872340426	66	cellular_component	10	['MT-ND1: mitochondrially encoded NADH:ubiquinone oxidoreductase core subunit 1 [Source:HGNC Symbol;Acc:HGNC:7455]', 'MT-ND2: mitochondrially encoded NADH:ubiquinone oxidoreductase core subunit 2 [Source:HGNC Symbol;Acc:HGNC:7456]', 'MT-ND3: mitochondrially encoded NADH:ubiquinone oxidoreductase core subunit 3 [Source:HGNC Symbol;Acc:HGNC:7458]', 'MT-ND4L: mitochondrially encoded NADH:ubiquinone …
139	GO:0070469	respirasome	The protein complexes that form the electron transport system (the respiratory chain), associated with a cell membrane, usually the plasma membrane (in prokaryotes) or the inner mitochondrial membrane (on eukaryotes). The respiratory chain complexes transfer electrons from an electron donor to an electron acceptor and are associated with a proton pump to create a transmembrane electrochemical gra…	0.00015205235506176576	2.6382978723404253	79	cellular_component	10	['MT-ND1: mitochondrially encoded NADH:ubiquinone oxidoreductase core subunit 1 [Source:HGNC Symbol;Acc:HGNC:7455]', 'MT-ND2: mitochondrially encoded NADH:ubiquinone oxidoreductase core subunit 2 [Source:HGNC Symbol;Acc:HGNC:7456]', 'MT-CO1: mitochondrially encoded cytochrome c oxidase I [Source:HGNC Symbol;Acc:HGNC:7419]', 'MT-CO2: mitochondrially encoded cytochrome c oxidase II [Source:HGNC Sym…
140	GO:0008180	COP9 signalosome	A protein complex that catalyzes the deneddylation of proteins, including the cullin component of SCF ubiquitin E3 ligase; deneddylation increases the activity of cullin family ubiquitin ligases. The signalosome is involved in many regulatory process, including some which control development, in many species; also regulates photomorphogenesis in plants; in many species its subunits are highly sim…	0.0036949318010253414	2.1586073500967116	51	cellular_component	10	['FLOT1: flotillin 1 [Source:HGNC Symbol;Acc:HGNC:3757]', 'HSPA1A: heat shock protein family A (Hsp70) member 1A [Source:HGNC Symbol;Acc:HGNC:5232]', 'HSPA1B: heat shock protein family A (Hsp70) member 1B [Source:HGNC Symbol;Acc:HGNC:5233]', 'FLOT1: flotillin 1 [Source:HGNC Symbol;Acc:HGNC:3757]', 'FLOT1: flotillin 1 [Source:HGNC Symbol;Acc:HGNC:3757]', 'FLOT1: flotillin 1 [Source:HGNC Symbol;Acc…
141	GO:0032797	SMN complex	A protein complex that contains the survival motor neuron (SMN) protein and at least eight additional integral components, including the Gemin2-8 and Unrip proteins; the complex is found in the cytoplasm and in nuclear Gems, and is involved in spliceosomal snRNP assembly in the cytoplasm and in pre-mRNA splicing in the nucleus.	0.002892181115542123	2.6382978723404253	14	cellular_component	10	['SMN2: survival of motor neuron 2, centromeric [Source:HGNC Symbol;Acc:HGNC:11118]', 'SMN1: survival of motor neuron 1, telomeric [Source:HGNC Symbol;Acc:HGNC:11117]', 'SMN2: survival of motor neuron 2, centromeric [Source:HGNC Symbol;Acc:HGNC:11118]', 'GEMIN8: gem nuclear organelle associated protein 8 [Source:HGNC Symbol;Acc:HGNC:26044]', 'GEMIN2: gem nuclear organelle associated protein 2 [So…
142	GO:0097504	Gemini of coiled bodies	Nuclear bodies frequently found near or associated with Cajal bodies (also called coiled bodies or CBs). Gemini of coiled bodies, or 'gems', are similar in size and shape to CBs, and often indistinguishable under the microscope. Unlike CBs, gems do not contain small nuclear ribonucleoproteins (snRNPs); they contain a protein called survivor of motor neurons (SMN) whose function relates to snRNP b…	0.007694293156440882	2.638297872340426	15	cellular_component	10	['SMN2: survival of motor neuron 2, centromeric [Source:HGNC Symbol;Acc:HGNC:11118]', 'SMN1: survival of motor neuron 1, telomeric [Source:HGNC Symbol;Acc:HGNC:11117]', 'SMN2: survival of motor neuron 2, centromeric [Source:HGNC Symbol;Acc:HGNC:11118]', 'GEMIN8: gem nuclear organelle associated protein 8 [Source:HGNC Symbol;Acc:HGNC:26044]', 'GEMIN2: gem nuclear organelle associated protein 2 [So…
143	GO:0070531	BRCA1-A complex	A protein complex that contains the BRCA1-BARD1 heterodimer, RAP80/UIMC1, BRCC3/BRCC36, BRE/BRCC45, FAM175A/CCDC98/Abraxas and MERIT40/NBA1, and specifically recognizes and binds K63-linked polyubiquitin chains present on histone H2A and H2AX at DNA damage sites.	0.007694293156440882	2.638297872340426	8	cellular_component	10	['ABRAXAS1: abraxas 1, BRCA1 A complex subunit [Source:HGNC Symbol;Acc:HGNC:25829]', 'BRCC3: BRCA1/BRCA2-containing complex subunit 3 [Source:HGNC Symbol;Acc:HGNC:24185]', 'BABAM1: BRISC and BRCA1 A complex member 1 [Source:HGNC Symbol;Acc:HGNC:25008]', 'BABAM2: BRISC and BRCA1 A complex member 2 [Source:HGNC Symbol;Acc:HGNC:1106]', 'UIMC1: ubiquitin interaction motif containing 1 [Source:HGNC Sy…
144	GO:0004842	ubiquitin-protein transferase activity	Catalysis of the transfer of ubiquitin from one protein to another via the reaction X-Ub + Y --> Y-Ub + X, where both X-Ub and Y-Ub are covalent linkages.	0.009120593185887751	1.3954173067076292	283	molecular_function	10	['TRIM27: tripartite motif containing 27 [Source:HGNC Symbol;Acc:HGNC:9975]', 'TRIM27: tripartite motif containing 27 [Source:HGNC Symbol;Acc:HGNC:9975]', 'TRIM27: tripartite motif containing 27 [Source:HGNC Symbol;Acc:HGNC:9975]', 'TRIM27: tripartite motif containing 27 [Source:HGNC Symbol;Acc:HGNC:9975]', 'TRIM69: tripartite motif containing 69 [Source:HGNC Symbol;Acc:HGNC:17857]', 'HERC2: HECT…
145	GO:0061630	ubiquitin protein ligase activity	Catalysis of the transfer of ubiquitin to a substrate protein via the reaction X-ubiquitin + S -> X + S-ubiquitin, where X is either an E2 or E3 enzyme, the X-ubiquitin linkage is a thioester bond, and the S-ubiquitin linkage is an amide bond: an isopeptide bond between the C-terminal glycine of ubiquitin and the epsilon-amino group of lysine residues in the substrate or, in the linear extension …	0.0027642773631906333	1.5205820105820105	374	molecular_function	10	['TRIM27: tripartite motif containing 27 [Source:HGNC Symbol;Acc:HGNC:9975]', 'TRIM27: tripartite motif containing 27 [Source:HGNC Symbol;Acc:HGNC:9975]', 'TRIM27: tripartite motif containing 27 [Source:HGNC Symbol;Acc:HGNC:9975]', 'TRIM27: tripartite motif containing 27 [Source:HGNC Symbol;Acc:HGNC:9975]', 'TRIM69: tripartite motif containing 69 [Source:HGNC Symbol;Acc:HGNC:17857]', 'PPP1R11: pr…
146	GO:0008137	NADH dehydrogenase (ubiquinone) activity	Catalysis of the reaction: NADH + ubiquinone + 5 H(+)(in) <=> NAD(+) + ubiquinol + 4 H(+)(out).	0.00016103128948556772	2.6216931216931214	54	molecular_function	10	['MT-ND1: mitochondrially encoded NADH:ubiquinone oxidoreductase core subunit 1 [Source:HGNC Symbol;Acc:HGNC:7455]', 'MT-ND2: mitochondrially encoded NADH:ubiquinone oxidoreductase core subunit 2 [Source:HGNC Symbol;Acc:HGNC:7456]', 'MT-ND3: mitochondrially encoded NADH:ubiquinone oxidoreductase core subunit 3 [Source:HGNC Symbol;Acc:HGNC:7458]', 'MT-ND4L: mitochondrially encoded NADH:ubiquinone …
147	GO:0003954	NADH dehydrogenase activity	Catalysis of the reaction: NADH + H+ + acceptor = NAD+ + reduced acceptor.	0.007942269634307084	2.6216931216931214	12	molecular_function	10	['MT-ND5: mitochondrially encoded NADH:ubiquinone oxidoreductase core subunit 5 [Source:HGNC Symbol;Acc:HGNC:7461]', 'NDUFS3: NADH:ubiquinone oxidoreductase core subunit S3 [Source:HGNC Symbol;Acc:HGNC:7710]', 'NDUFS7: NADH:ubiquinone oxidoreductase core subunit S7 [Source:HGNC Symbol;Acc:HGNC:7714]', 'NDUFA9: NADH:ubiquinone oxidoreductase subunit A9 [Source:HGNC Symbol;Acc:HGNC:7693]', 'NDUFB1:…
148	GO:0016567	protein ubiquitination	The process in which one or more ubiquitin groups are added to a protein.	0.0006261839709326819	1.345646437994723	700	biological_process	6	['TRIM27: tripartite motif containing 27 [Source:HGNC Symbol;Acc:HGNC:9975]', 'TRIM27: tripartite motif containing 27 [Source:HGNC Symbol;Acc:HGNC:9975]', 'DTX2: deltex E3 ubiquitin ligase 2 [Source:HGNC Symbol;Acc:HGNC:15973]', 'TRIM27: tripartite motif containing 27 [Source:HGNC Symbol;Acc:HGNC:9975]', 'TRIM27: tripartite motif containing 27 [Source:HGNC Symbol;Acc:HGNC:9975]', 'UBD: ubiquitin …
149	GO:0055114	oxidation-reduction process	A metabolic process that results in the removal or addition of one or more electrons to or from a substance, with or without the concomitant removal or addition of a proton or protons.	0.007476651276540949	1.6717678100263853	811	biological_process	6	['MT-ND1: mitochondrially encoded NADH:ubiquinone oxidoreductase core subunit 1 [Source:HGNC Symbol;Acc:HGNC:7455]', 'MT-ND2: mitochondrially encoded NADH:ubiquinone oxidoreductase core subunit 2 [Source:HGNC Symbol;Acc:HGNC:7456]', 'MT-CO1: mitochondrially encoded cytochrome c oxidase I [Source:HGNC Symbol;Acc:HGNC:7419]', 'MT-CO2: mitochondrially encoded cytochrome c oxidase II [Source:HGNC Sym…
150	GO:0042127	regulation of cell population proliferation	Any process that modulates the frequency, rate or extent of cell proliferation.	0.006645416878841666	1.8438615551761603	223	biological_process	6	['RBFOX2: RNA binding fox-1 homolog 2 [Source:HGNC Symbol;Acc:HGNC:9906]', 'TNK1: tyrosine kinase non receptor 1 [Source:HGNC Symbol;Acc:HGNC:11940]', 'PDX1: pancreatic and duodenal homeobox 1 [Source:HGNC Symbol;Acc:HGNC:6107]', 'MIR155: microRNA 155 [Source:HGNC Symbol;Acc:HGNC:31542]', 'PDS5B: PDS5 cohesin associated factor B [Source:HGNC Symbol;Acc:HGNC:20418]', 'FOXO1: forkhead box O1 [Sourc…
151	GO:0006120	mitochondrial electron transport, NADH to ubiquinone	The transfer of electrons from NADH to ubiquinone that occurs during oxidative phosphorylation, mediated by the multisubunit enzyme known as complex I.	2.3639752775622675e-05	2.6121372031662267	57	biological_process	6	['MT-ND1: mitochondrially encoded NADH:ubiquinone oxidoreductase core subunit 1 [Source:HGNC Symbol;Acc:HGNC:7455]', 'MT-ND2: mitochondrially encoded NADH:ubiquinone oxidoreductase core subunit 2 [Source:HGNC Symbol;Acc:HGNC:7456]', 'MT-ND3: mitochondrially encoded NADH:ubiquinone oxidoreductase core subunit 3 [Source:HGNC Symbol;Acc:HGNC:7458]', 'MT-ND4L: mitochondrially encoded NADH:ubiquinone …
152	GO:0032981	mitochondrial respiratory chain complex I assembly	The aggregation, arrangement and bonding together of a set of components to form mitochondrial respiratory chain complex I.	2.3639752775622675e-05	2.6121372031662267	74	biological_process	6	['MT-ND1: mitochondrially encoded NADH:ubiquinone oxidoreductase core subunit 1 [Source:HGNC Symbol;Acc:HGNC:7455]', 'MT-ND2: mitochondrially encoded NADH:ubiquinone oxidoreductase core subunit 2 [Source:HGNC Symbol;Acc:HGNC:7456]', 'MT-ND3: mitochondrially encoded NADH:ubiquinone oxidoreductase core subunit 3 [Source:HGNC Symbol;Acc:HGNC:7458]', 'MT-ND4: mitochondrially encoded NADH:ubiquinone o…
153	GO:0006469	negative regulation of protein kinase activity	Any process that stops, prevents, or reduces the frequency, rate or extent of protein kinase activity.	0.008770527339853569	2.0897097625329812	101	biological_process	6	['TRIM27: tripartite motif containing 27 [Source:HGNC Symbol;Acc:HGNC:9975]', 'TRIM27: tripartite motif containing 27 [Source:HGNC Symbol;Acc:HGNC:9975]', 'TRIM27: tripartite motif containing 27 [Source:HGNC Symbol;Acc:HGNC:9975]', 'TRIM27: tripartite motif containing 27 [Source:HGNC Symbol;Acc:HGNC:9975]', 'CDKN1C: cyclin dependent kinase inhibitor 1C [Source:HGNC Symbol;Acc:HGNC:1786]', 'PTPRC:…
154	GO:0070536	protein K63-linked deubiquitination	A protein deubiquitination process in which a K63-linked ubiquitin chain, i.e. a polymer of ubiquitin formed by linkages between lysine residues at position 63 of the ubiquitin monomers, is removed from a protein.	0.008770527339853569	2.0897097625329812	32	biological_process	6	['OTUB2: OTU deubiquitinase, ubiquitin aldehyde binding 2 [Source:HGNC Symbol;Acc:HGNC:20351]', 'USP25: ubiquitin specific peptidase 25 [Source:HGNC Symbol;Acc:HGNC:12624]', 'USP17L2: ubiquitin specific peptidase 17 like family member 2 [Source:HGNC Symbol;Acc:HGNC:34434]', 'SPATA2: spermatogenesis associated 2 [Source:HGNC Symbol;Acc:HGNC:14681]', 'OTUD7A: OTU deubiquitinase 7A [Source:HGNC Symb…
155	GO:0000338	protein deneddylation	The removal of a ubiquitin-like protein of the NEDD8 type from a protein.	0.0026337473695351938	2.321899736147757	10	biological_process	6	['COPS2: COP9 signalosome subunit 2 [Source:HGNC Symbol;Acc:HGNC:30747]', 'COPS5: COP9 signalosome subunit 5 [Source:HGNC Symbol;Acc:HGNC:2240]', 'COPS7A: COP9 signalosome subunit 7A [Source:HGNC Symbol;Acc:HGNC:16758]', 'COPS4: COP9 signalosome subunit 4 [Source:HGNC Symbol;Acc:HGNC:16702]', 'TOR1A: torsin family 1 member A [Source:HGNC Symbol;Acc:HGNC:3098]', 'COPS6: COP9 signalosome subunit 6 …
156	GO:0042995	cell projection	A prolongation or process extending from a cell, e.g. a flagellum or axon.	0.00036691302011631445	1.7764081760024966	1209	cellular_component	6	['ARHGEF26: Rho guanine nucleotide exchange factor 26 [Source:HGNC Symbol;Acc:HGNC:24490]', 'DLG5: discs large MAGUK scaffold protein 5 [Source:HGNC Symbol;Acc:HGNC:2904]', 'DNAH10: dynein axonemal heavy chain 10 [Source:HGNC Symbol;Acc:HGNC:2941]', 'SMN2: survival of motor neuron 2, centromeric [Source:HGNC Symbol;Acc:HGNC:11118]', 'CNTNAP2: contactin associated protein 2 [Source:HGNC Symbol;Acc…
157	GO:0030054	cell junction	A cellular component that forms a specialized region of connection between two or more cells, or between a cell and the extracellular matrix, or between two membrane-bound components of a cell, such as flagella.	0.0022191349394650854	1.6710875331564987	1009	cellular_component	6	['DLG5: discs large MAGUK scaffold protein 5 [Source:HGNC Symbol;Acc:HGNC:2904]', 'CNTNAP2: contactin associated protein 2 [Source:HGNC Symbol;Acc:HGNC:13830]', 'ABR: ABR activator of RhoGEF and GTPase [Source:HGNC Symbol;Acc:HGNC:81]', 'DLL1: delta like canonical Notch ligand 1 [Source:HGNC Symbol;Acc:HGNC:2908]', 'GABBR1: gamma-aminobutyric acid type B receptor subunit 1 [Source:HGNC Symbol;Acc…
158	GO:0005747	mitochondrial respiratory chain complex I	A protein complex located in the mitochondrial inner membrane that forms part of the mitochondrial respiratory chain. It contains about 25 different polypeptide subunits, including NADH dehydrogenase (ubiquinone), flavin mononucleotide and several different iron-sulfur clusters containing non-heme iron. The iron undergoes oxidation-reduction between Fe(II) and Fe(III), and catalyzes proton transl…	2.228567555154626e-05	2.625994694960212	66	cellular_component	6	['MT-ND1: mitochondrially encoded NADH:ubiquinone oxidoreductase core subunit 1 [Source:HGNC Symbol;Acc:HGNC:7455]', 'MT-ND2: mitochondrially encoded NADH:ubiquinone oxidoreductase core subunit 2 [Source:HGNC Symbol;Acc:HGNC:7456]', 'MT-ND3: mitochondrially encoded NADH:ubiquinone oxidoreductase core subunit 3 [Source:HGNC Symbol;Acc:HGNC:7458]', 'MT-ND4L: mitochondrially encoded NADH:ubiquinone …
159	GO:0070469	respirasome	The protein complexes that form the electron transport system (the respiratory chain), associated with a cell membrane, usually the plasma membrane (in prokaryotes) or the inner mitochondrial membrane (on eukaryotes). The respiratory chain complexes transfer electrons from an electron donor to an electron acceptor and are associated with a proton pump to create a transmembrane electrochemical gra…	5.950943335301267e-05	2.625994694960212	79	cellular_component	6	['MT-ND1: mitochondrially encoded NADH:ubiquinone oxidoreductase core subunit 1 [Source:HGNC Symbol;Acc:HGNC:7455]', 'MT-ND2: mitochondrially encoded NADH:ubiquinone oxidoreductase core subunit 2 [Source:HGNC Symbol;Acc:HGNC:7456]', 'MT-CO1: mitochondrially encoded cytochrome c oxidase I [Source:HGNC Symbol;Acc:HGNC:7419]', 'MT-CO2: mitochondrially encoded cytochrome c oxidase II [Source:HGNC Sym…
160	GO:0032797	SMN complex	A protein complex that contains the survival motor neuron (SMN) protein and at least eight additional integral components, including the Gemin2-8 and Unrip proteins; the complex is found in the cytoplasm and in nuclear Gems, and is involved in spliceosomal snRNP assembly in the cytoplasm and in pre-mRNA splicing in the nucleus.	0.0029748502435050167	2.6259946949602124	14	cellular_component	6	['SMN2: survival of motor neuron 2, centromeric [Source:HGNC Symbol;Acc:HGNC:11118]', 'SMN1: survival of motor neuron 1, telomeric [Source:HGNC Symbol;Acc:HGNC:11117]', 'SMN2: survival of motor neuron 2, centromeric [Source:HGNC Symbol;Acc:HGNC:11118]', 'GEMIN8: gem nuclear organelle associated protein 8 [Source:HGNC Symbol;Acc:HGNC:26044]', 'GEMIN2: gem nuclear organelle associated protein 2 [So…
161	GO:0005929	cilium	A specialized eukaryotic organelle that consists of a filiform extrusion of the cell surface and of some cytoplasmic parts. Each cilium is largely bounded by an extrusion of the cytoplasmic (plasma) membrane, and contains a regular longitudinal array of microtubules, anchored to a basal body.	0.007876955617886249	2.625994694960212	406	cellular_component	6	['DNAH10: dynein axonemal heavy chain 10 [Source:HGNC Symbol;Acc:HGNC:2941]', 'TAS2R46: taste 2 receptor member 46 [Source:HGNC Symbol;Acc:HGNC:18877]', 'TAS2R43: taste 2 receptor member 43 [Source:HGNC Symbol;Acc:HGNC:18875]', 'CATSPERB: cation channel sperm associated auxiliary subunit beta [Source:HGNC Symbol;Acc:HGNC:20500]', 'CEP20: centrosomal protein 20 [Source:HGNC Symbol;Acc:HGNC:26435]'…
162	GO:0097504	Gemini of coiled bodies	Nuclear bodies frequently found near or associated with Cajal bodies (also called coiled bodies or CBs). Gemini of coiled bodies, or 'gems', are similar in size and shape to CBs, and often indistinguishable under the microscope. Unlike CBs, gems do not contain small nuclear ribonucleoproteins (snRNPs); they contain a protein called survivor of motor neurons (SMN) whose function relates to snRNP b…	0.007876955617886249	2.625994694960212	15	cellular_component	6	['SMN2: survival of motor neuron 2, centromeric [Source:HGNC Symbol;Acc:HGNC:11118]', 'SMN1: survival of motor neuron 1, telomeric [Source:HGNC Symbol;Acc:HGNC:11117]', 'SMN2: survival of motor neuron 2, centromeric [Source:HGNC Symbol;Acc:HGNC:11118]', 'GEMIN8: gem nuclear organelle associated protein 8 [Source:HGNC Symbol;Acc:HGNC:26044]', 'GEMIN2: gem nuclear organelle associated protein 2 [So…
163	GO:0004842	ubiquitin-protein transferase activity	Catalysis of the transfer of ubiquitin from one protein to another via the reaction X-Ub + Y --> Y-Ub + X, where both X-Ub and Y-Ub are covalent linkages.	0.0055278486981073455	1.4382676735510873	283	molecular_function	6	['TRIM27: tripartite motif containing 27 [Source:HGNC Symbol;Acc:HGNC:9975]', 'TRIM27: tripartite motif containing 27 [Source:HGNC Symbol;Acc:HGNC:9975]', 'TRIM27: tripartite motif containing 27 [Source:HGNC Symbol;Acc:HGNC:9975]', 'TRIM27: tripartite motif containing 27 [Source:HGNC Symbol;Acc:HGNC:9975]', 'TRIM69: tripartite motif containing 69 [Source:HGNC Symbol;Acc:HGNC:17857]', 'HERC2: HECT…
164	GO:0061630	ubiquitin protein ligase activity	Catalysis of the transfer of ubiquitin to a substrate protein via the reaction X-ubiquitin + S -> X + S-ubiquitin, where X is either an E2 or E3 enzyme, the X-ubiquitin linkage is a thioester bond, and the S-ubiquitin linkage is an amide bond: an isopeptide bond between the C-terminal glycine of ubiquitin and the epsilon-amino group of lysine residues in the substrate or, in the linear extension …	0.002903092009656134	1.503957783641161	374	molecular_function	6	['TRIM27: tripartite motif containing 27 [Source:HGNC Symbol;Acc:HGNC:9975]', 'TRIM27: tripartite motif containing 27 [Source:HGNC Symbol;Acc:HGNC:9975]', 'TRIM27: tripartite motif containing 27 [Source:HGNC Symbol;Acc:HGNC:9975]', 'TRIM27: tripartite motif containing 27 [Source:HGNC Symbol;Acc:HGNC:9975]', 'TRIM69: tripartite motif containing 69 [Source:HGNC Symbol;Acc:HGNC:17857]', 'PPP1R11: pr…
165	GO:0008137	NADH dehydrogenase (ubiquinone) activity	Catalysis of the reaction: NADH + ubiquinone + 5 H(+)(in) <=> NAD(+) + ubiquinol + 4 H(+)(out).	6.407156890966396e-05	2.6068601583113455	54	molecular_function	6	['MT-ND1: mitochondrially encoded NADH:ubiquinone oxidoreductase core subunit 1 [Source:HGNC Symbol;Acc:HGNC:7455]', 'MT-ND2: mitochondrially encoded NADH:ubiquinone oxidoreductase core subunit 2 [Source:HGNC Symbol;Acc:HGNC:7456]', 'MT-ND3: mitochondrially encoded NADH:ubiquinone oxidoreductase core subunit 3 [Source:HGNC Symbol;Acc:HGNC:7458]', 'MT-ND4L: mitochondrially encoded NADH:ubiquinone …
166	GO:0016651	oxidoreductase activity, acting on NAD(P)H	Catalysis of an oxidation-reduction (redox) reaction in which NADH or NADPH acts as a hydrogen or electron donor and reduces a hydrogen or electron acceptor.	0.00817163822970797	2.6068601583113455	14	molecular_function	6	['MT-ND4L: mitochondrially encoded NADH:ubiquinone oxidoreductase core subunit 4L [Source:HGNC Symbol;Acc:HGNC:7460]', 'NDUFS1: NADH:ubiquinone oxidoreductase core subunit S1 [Source:HGNC Symbol;Acc:HGNC:7707]', 'NDUFS3: NADH:ubiquinone oxidoreductase core subunit S3 [Source:HGNC Symbol;Acc:HGNC:7710]', 'MIOX: myo-inositol oxygenase [Source:HGNC Symbol;Acc:HGNC:14522]', 'NDUFS4: NADH:ubiquinone o…
167	GO:0003954	NADH dehydrogenase activity	Catalysis of the reaction: NADH + H+ + acceptor = NAD+ + reduced acceptor.	0.00817163822970797	2.6068601583113455	12	molecular_function	6	['MT-ND5: mitochondrially encoded NADH:ubiquinone oxidoreductase core subunit 5 [Source:HGNC Symbol;Acc:HGNC:7461]', 'NDUFS3: NADH:ubiquinone oxidoreductase core subunit S3 [Source:HGNC Symbol;Acc:HGNC:7710]', 'NDUFS7: NADH:ubiquinone oxidoreductase core subunit S7 [Source:HGNC Symbol;Acc:HGNC:7714]', 'NDUFA9: NADH:ubiquinone oxidoreductase subunit A9 [Source:HGNC Symbol;Acc:HGNC:7693]', 'NDUFB1:…
168	GO:0016567	protein ubiquitination	The process in which one or more ubiquitin groups are added to a protein.	0.00023041160384239164	1.3998497635986038	700	biological_process	7	['TRIM27: tripartite motif containing 27 [Source:HGNC Symbol;Acc:HGNC:9975]', 'TRIM27: tripartite motif containing 27 [Source:HGNC Symbol;Acc:HGNC:9975]', 'DTX2: deltex E3 ubiquitin ligase 2 [Source:HGNC Symbol;Acc:HGNC:15973]', 'TRIM27: tripartite motif containing 27 [Source:HGNC Symbol;Acc:HGNC:9975]', 'TRIM27: tripartite motif containing 27 [Source:HGNC Symbol;Acc:HGNC:9975]', 'UBD: ubiquitin …
169	GO:0042127	regulation of cell population proliferation	Any process that modulates the frequency, rate or extent of cell proliferation.	0.002720354445388073	1.92722371967655	223	biological_process	7	['RBFOX2: RNA binding fox-1 homolog 2 [Source:HGNC Symbol;Acc:HGNC:9906]', 'TNK1: tyrosine kinase non receptor 1 [Source:HGNC Symbol;Acc:HGNC:11940]', 'PDX1: pancreatic and duodenal homeobox 1 [Source:HGNC Symbol;Acc:HGNC:6107]', 'MIR155: microRNA 155 [Source:HGNC Symbol;Acc:HGNC:31542]', 'PDS5B: PDS5 cohesin associated factor B [Source:HGNC Symbol;Acc:HGNC:20418]', 'FOXO1: forkhead box O1 [Sourc…
170	GO:0032981	mitochondrial respiratory chain complex I assembly	The aggregation, arrangement and bonding together of a set of components to form mitochondrial respiratory chain complex I.	5.058928851001589e-05	2.6684636118598384	74	biological_process	7	['MT-ND1: mitochondrially encoded NADH:ubiquinone oxidoreductase core subunit 1 [Source:HGNC Symbol;Acc:HGNC:7455]', 'MT-ND2: mitochondrially encoded NADH:ubiquinone oxidoreductase core subunit 2 [Source:HGNC Symbol;Acc:HGNC:7456]', 'MT-ND3: mitochondrially encoded NADH:ubiquinone oxidoreductase core subunit 3 [Source:HGNC Symbol;Acc:HGNC:7458]', 'MT-ND4: mitochondrially encoded NADH:ubiquinone o…
171	GO:0006120	mitochondrial electron transport, NADH to ubiquinone	The transfer of electrons from NADH to ubiquinone that occurs during oxidative phosphorylation, mediated by the multisubunit enzyme known as complex I.	5.058928851001589e-05	2.6684636118598384	57	biological_process	7	['MT-ND1: mitochondrially encoded NADH:ubiquinone oxidoreductase core subunit 1 [Source:HGNC Symbol;Acc:HGNC:7455]', 'MT-ND2: mitochondrially encoded NADH:ubiquinone oxidoreductase core subunit 2 [Source:HGNC Symbol;Acc:HGNC:7456]', 'MT-ND3: mitochondrially encoded NADH:ubiquinone oxidoreductase core subunit 3 [Source:HGNC Symbol;Acc:HGNC:7458]', 'MT-ND4L: mitochondrially encoded NADH:ubiquinone …
172	GO:0070534	protein K63-linked ubiquitination	A protein ubiquitination process in which a polymer of ubiquitin, formed by linkages between lysine residues at position 63 of the ubiquitin monomers, is added to a protein. K63-linked ubiquitination does not target the substrate protein for degradation, but is involved in several pathways, notably as a signal to promote error-free DNA postreplication repair.	0.0033704350552012817	2.183288409703504	55	biological_process	7	['TRIM27: tripartite motif containing 27 [Source:HGNC Symbol;Acc:HGNC:9975]', 'TRIM27: tripartite motif containing 27 [Source:HGNC Symbol;Acc:HGNC:9975]', 'TRIM27: tripartite motif containing 27 [Source:HGNC Symbol;Acc:HGNC:9975]', 'TRIM27: tripartite motif containing 27 [Source:HGNC Symbol;Acc:HGNC:9975]', 'RNF5: ring finger protein 5 [Source:HGNC Symbol;Acc:HGNC:10068]', 'BFAR: bifunctional apo…
173	GO:0070536	protein K63-linked deubiquitination	A protein deubiquitination process in which a K63-linked ubiquitin chain, i.e. a polymer of ubiquitin formed by linkages between lysine residues at position 63 of the ubiquitin monomers, is removed from a protein.	0.007542913503825417	2.1347708894878705	32	biological_process	7	['OTUB2: OTU deubiquitinase, ubiquitin aldehyde binding 2 [Source:HGNC Symbol;Acc:HGNC:20351]', 'USP25: ubiquitin specific peptidase 25 [Source:HGNC Symbol;Acc:HGNC:12624]', 'USP17L2: ubiquitin specific peptidase 17 like family member 2 [Source:HGNC Symbol;Acc:HGNC:34434]', 'SPATA2: spermatogenesis associated 2 [Source:HGNC Symbol;Acc:HGNC:14681]', 'OTUD7A: OTU deubiquitinase 7A [Source:HGNC Symb…
174	GO:0008150	biological_process	A biological process represents a specific objective that the organism is genetically programmed to achieve. Biological processes are often described by their outcome or ending state, e.g., the biological process of cell division results in the creation of two daughter cells (a divided cell) from a single parent cell. A biological process is accomplished by a particular set of molecular functions…	0.007542913503825417	2.1347708894878705	635	biological_process	7	['KRTAP1-5: keratin associated protein 1-5 [Source:HGNC Symbol;Acc:HGNC:16777]', 'KRTAP1-3: keratin associated protein 1-3 [Source:HGNC Symbol;Acc:HGNC:16771]', 'KRTAP1-1: keratin associated protein 1-1 [Source:HGNC Symbol;Acc:HGNC:16772]', 'SPATC1L: spermatogenesis and centriole associated 1 like [Source:HGNC Symbol;Acc:HGNC:1298]', 'TMEM50B: transmembrane protein 50B [Source:HGNC Symbol;Acc:HGN…
175	GO:0000338	protein deneddylation	The removal of a ubiquitin-like protein of the NEDD8 type from a protein.	0.0022410932384801666	2.371967654986523	10	biological_process	7	['COPS2: COP9 signalosome subunit 2 [Source:HGNC Symbol;Acc:HGNC:30747]', 'COPS5: COP9 signalosome subunit 5 [Source:HGNC Symbol;Acc:HGNC:2240]', 'COPS7A: COP9 signalosome subunit 7A [Source:HGNC Symbol;Acc:HGNC:16758]', 'COPS4: COP9 signalosome subunit 4 [Source:HGNC Symbol;Acc:HGNC:16702]', 'TOR1A: torsin family 1 member A [Source:HGNC Symbol;Acc:HGNC:3098]', 'COPS6: COP9 signalosome subunit 6 …
176	GO:0005747	mitochondrial respiratory chain complex I	A protein complex located in the mitochondrial inner membrane that forms part of the mitochondrial respiratory chain. It contains about 25 different polypeptide subunits, including NADH dehydrogenase (ubiquinone), flavin mononucleotide and several different iron-sulfur clusters containing non-heme iron. The iron undergoes oxidation-reduction between Fe(II) and Fe(III), and catalyzes proton transl…	4.8728968321959845e-05	2.6783783783783783	66	cellular_component	7	['MT-ND1: mitochondrially encoded NADH:ubiquinone oxidoreductase core subunit 1 [Source:HGNC Symbol;Acc:HGNC:7455]', 'MT-ND2: mitochondrially encoded NADH:ubiquinone oxidoreductase core subunit 2 [Source:HGNC Symbol;Acc:HGNC:7456]', 'MT-ND3: mitochondrially encoded NADH:ubiquinone oxidoreductase core subunit 3 [Source:HGNC Symbol;Acc:HGNC:7458]', 'MT-ND4L: mitochondrially encoded NADH:ubiquinone …
177	GO:0070469	respirasome	The protein complexes that form the electron transport system (the respiratory chain), associated with a cell membrane, usually the plasma membrane (in prokaryotes) or the inner mitochondrial membrane (on eukaryotes). The respiratory chain complexes transfer electrons from an electron donor to an electron acceptor and are associated with a proton pump to create a transmembrane electrochemical gra…	0.0001325535924990519	2.6783783783783783	79	cellular_component	7	['MT-ND1: mitochondrially encoded NADH:ubiquinone oxidoreductase core subunit 1 [Source:HGNC Symbol;Acc:HGNC:7455]', 'MT-ND2: mitochondrially encoded NADH:ubiquinone oxidoreductase core subunit 2 [Source:HGNC Symbol;Acc:HGNC:7456]', 'MT-CO1: mitochondrially encoded cytochrome c oxidase I [Source:HGNC Symbol;Acc:HGNC:7419]', 'MT-CO2: mitochondrially encoded cytochrome c oxidase II [Source:HGNC Sym…
178	GO:0032797	SMN complex	A protein complex that contains the survival motor neuron (SMN) protein and at least eight additional integral components, including the Gemin2-8 and Unrip proteins; the complex is found in the cytoplasm and in nuclear Gems, and is involved in spliceosomal snRNP assembly in the cytoplasm and in pre-mRNA splicing in the nucleus.	0.002640339483174371	2.6783783783783788	14	cellular_component	7	['SMN2: survival of motor neuron 2, centromeric [Source:HGNC Symbol;Acc:HGNC:11118]', 'SMN1: survival of motor neuron 1, telomeric [Source:HGNC Symbol;Acc:HGNC:11117]', 'SMN2: survival of motor neuron 2, centromeric [Source:HGNC Symbol;Acc:HGNC:11118]', 'GEMIN8: gem nuclear organelle associated protein 8 [Source:HGNC Symbol;Acc:HGNC:26044]', 'GEMIN2: gem nuclear organelle associated protein 2 [So…
179	GO:0097504	Gemini of coiled bodies	Nuclear bodies frequently found near or associated with Cajal bodies (also called coiled bodies or CBs). Gemini of coiled bodies, or 'gems', are similar in size and shape to CBs, and often indistinguishable under the microscope. Unlike CBs, gems do not contain small nuclear ribonucleoproteins (snRNPs); they contain a protein called survivor of motor neurons (SMN) whose function relates to snRNP b…	0.007132533507977535	2.6783783783783783	15	cellular_component	7	['SMN2: survival of motor neuron 2, centromeric [Source:HGNC Symbol;Acc:HGNC:11118]', 'SMN1: survival of motor neuron 1, telomeric [Source:HGNC Symbol;Acc:HGNC:11117]', 'SMN2: survival of motor neuron 2, centromeric [Source:HGNC Symbol;Acc:HGNC:11118]', 'GEMIN8: gem nuclear organelle associated protein 8 [Source:HGNC Symbol;Acc:HGNC:26044]', 'GEMIN2: gem nuclear organelle associated protein 2 [So…
180	GO:0004842	ubiquitin-protein transferase activity	Catalysis of the transfer of ubiquitin from one protein to another via the reaction X-Ub + Y --> Y-Ub + X, where both X-Ub and Y-Ub are covalent linkages.	0.004390358025886466	1.478494623655914	283	molecular_function	7	['TRIM27: tripartite motif containing 27 [Source:HGNC Symbol;Acc:HGNC:9975]', 'TRIM27: tripartite motif containing 27 [Source:HGNC Symbol;Acc:HGNC:9975]', 'TRIM27: tripartite motif containing 27 [Source:HGNC Symbol;Acc:HGNC:9975]', 'TRIM27: tripartite motif containing 27 [Source:HGNC Symbol;Acc:HGNC:9975]', 'TRIM69: tripartite motif containing 69 [Source:HGNC Symbol;Acc:HGNC:17857]', 'HERC2: HECT…
181	GO:0061630	ubiquitin protein ligase activity	Catalysis of the transfer of ubiquitin to a substrate protein via the reaction X-ubiquitin + S -> X + S-ubiquitin, where X is either an E2 or E3 enzyme, the X-ubiquitin linkage is a thioester bond, and the S-ubiquitin linkage is an amide bond: an isopeptide bond between the C-terminal glycine of ubiquitin and the epsilon-amino group of lysine residues in the substrate or, in the linear extension …	0.001494295569147155	1.5967741935483872	374	molecular_function	7	['TRIM27: tripartite motif containing 27 [Source:HGNC Symbol;Acc:HGNC:9975]', 'TRIM27: tripartite motif containing 27 [Source:HGNC Symbol;Acc:HGNC:9975]', 'TRIM27: tripartite motif containing 27 [Source:HGNC Symbol;Acc:HGNC:9975]', 'TRIM27: tripartite motif containing 27 [Source:HGNC Symbol;Acc:HGNC:9975]', 'TRIM69: tripartite motif containing 69 [Source:HGNC Symbol;Acc:HGNC:17857]', 'PPP1R11: pr…
182	GO:0008137	NADH dehydrogenase (ubiquinone) activity	Catalysis of the reaction: NADH + ubiquinone + 5 H(+)(in) <=> NAD(+) + ubiquinol + 4 H(+)(out).	0.00014049320605229393	2.661290322580645	54	molecular_function	7	['MT-ND1: mitochondrially encoded NADH:ubiquinone oxidoreductase core subunit 1 [Source:HGNC Symbol;Acc:HGNC:7455]', 'MT-ND2: mitochondrially encoded NADH:ubiquinone oxidoreductase core subunit 2 [Source:HGNC Symbol;Acc:HGNC:7456]', 'MT-ND3: mitochondrially encoded NADH:ubiquinone oxidoreductase core subunit 3 [Source:HGNC Symbol;Acc:HGNC:7458]', 'MT-ND4L: mitochondrially encoded NADH:ubiquinone …
183	GO:0003954	NADH dehydrogenase activity	Catalysis of the reaction: NADH + H+ + acceptor = NAD+ + reduced acceptor.	0.007365636122331396	2.661290322580645	12	molecular_function	7	['MT-ND5: mitochondrially encoded NADH:ubiquinone oxidoreductase core subunit 5 [Source:HGNC Symbol;Acc:HGNC:7461]', 'NDUFS3: NADH:ubiquinone oxidoreductase core subunit S3 [Source:HGNC Symbol;Acc:HGNC:7710]', 'NDUFS7: NADH:ubiquinone oxidoreductase core subunit S7 [Source:HGNC Symbol;Acc:HGNC:7714]', 'NDUFA9: NADH:ubiquinone oxidoreductase subunit A9 [Source:HGNC Symbol;Acc:HGNC:7693]', 'NDUFB1:…
184	GO:0016567	protein ubiquitination	The process in which one or more ubiquitin groups are added to a protein.	0.004775727986003745	1.287987937678003	700	biological_process	8	['TRIM27: tripartite motif containing 27 [Source:HGNC Symbol;Acc:HGNC:9975]', 'TRIM27: tripartite motif containing 27 [Source:HGNC Symbol;Acc:HGNC:9975]', 'DTX2: deltex E3 ubiquitin ligase 2 [Source:HGNC Symbol;Acc:HGNC:15973]', 'TRIM27: tripartite motif containing 27 [Source:HGNC Symbol;Acc:HGNC:9975]', 'TRIM27: tripartite motif containing 27 [Source:HGNC Symbol;Acc:HGNC:9975]', 'UBD: ubiquitin …
185	GO:0030154	cell differentiation	The process in which relatively unspecialized cells, e.g. embryonic or regenerative cells, acquire specialized structural and/or functional features that characterize the cells, tissues, or organs of the mature organism or some other relatively stable phase of the organism's life history. Differentiation includes the processes involved in commitment of a cell to a specific fate and its subsequent…	0.006434271080186315	1.6375641966250918	1092	biological_process	8	['MYT1: myelin transcription factor 1 [Source:HGNC Symbol;Acc:HGNC:7622]', 'SBNO2: strawberry notch homolog 2 [Source:HGNC Symbol;Acc:HGNC:29158]', 'PIWIL1: piwi like RNA-mediated gene silencing 1 [Source:HGNC Symbol;Acc:HGNC:9007]', 'DLL1: delta like canonical Notch ligand 1 [Source:HGNC Symbol;Acc:HGNC:2908]', 'FAM120B: family with sequence similarity 120B [Source:HGNC Symbol;Acc:HGNC:21109]', …
186	GO:0006120	mitochondrial electron transport, NADH to ubiquinone	The transfer of electrons from NADH to ubiquinone that occurs during oxidative phosphorylation, mediated by the multisubunit enzyme known as complex I.	2.1158033241888147e-05	2.6382978723404253	57	biological_process	8	['MT-ND1: mitochondrially encoded NADH:ubiquinone oxidoreductase core subunit 1 [Source:HGNC Symbol;Acc:HGNC:7455]', 'MT-ND2: mitochondrially encoded NADH:ubiquinone oxidoreductase core subunit 2 [Source:HGNC Symbol;Acc:HGNC:7456]', 'MT-ND3: mitochondrially encoded NADH:ubiquinone oxidoreductase core subunit 3 [Source:HGNC Symbol;Acc:HGNC:7458]', 'MT-ND4L: mitochondrially encoded NADH:ubiquinone …
187	GO:0032981	mitochondrial respiratory chain complex I assembly	The aggregation, arrangement and bonding together of a set of components to form mitochondrial respiratory chain complex I.	2.1158033241888147e-05	2.6382978723404253	74	biological_process	8	['MT-ND1: mitochondrially encoded NADH:ubiquinone oxidoreductase core subunit 1 [Source:HGNC Symbol;Acc:HGNC:7455]', 'MT-ND2: mitochondrially encoded NADH:ubiquinone oxidoreductase core subunit 2 [Source:HGNC Symbol;Acc:HGNC:7456]', 'MT-ND3: mitochondrially encoded NADH:ubiquinone oxidoreductase core subunit 3 [Source:HGNC Symbol;Acc:HGNC:7458]', 'MT-ND4: mitochondrially encoded NADH:ubiquinone o…
188	GO:0042127	regulation of cell population proliferation	Any process that modulates the frequency, rate or extent of cell proliferation.	0.004717847332978401	2.0294599018003274	223	biological_process	8	['RBFOX2: RNA binding fox-1 homolog 2 [Source:HGNC Symbol;Acc:HGNC:9906]', 'TNK1: tyrosine kinase non receptor 1 [Source:HGNC Symbol;Acc:HGNC:11940]', 'PDX1: pancreatic and duodenal homeobox 1 [Source:HGNC Symbol;Acc:HGNC:6107]', 'MIR155: microRNA 155 [Source:HGNC Symbol;Acc:HGNC:31542]', 'PDS5B: PDS5 cohesin associated factor B [Source:HGNC Symbol;Acc:HGNC:20418]', 'FOXO1: forkhead box O1 [Sourc…
189	GO:0019221	cytokine-mediated signaling pathway	A series of molecular signals initiated by the binding of a cytokine to a receptor on the surface of a cell, and ending with regulation of a downstream cellular process, e.g. transcription.	0.001640716183593184	2.1985815602836882	320	biological_process	8	['IFNGR2: interferon gamma receptor 2 [Source:HGNC Symbol;Acc:HGNC:5440]', 'CCL3: C-C motif chemokine ligand 3 [Source:HGNC Symbol;Acc:HGNC:10627]', 'CCL4: C-C motif chemokine ligand 4 [Source:HGNC Symbol;Acc:HGNC:10630]', 'CCL3L3: C-C motif chemokine ligand 3 like 3 [Source:HGNC Symbol;Acc:HGNC:30554]', 'CCL3L3: C-C motif chemokine ligand 3 like 3 [Source:HGNC Symbol;Acc:HGNC:30554]', 'PRTN3: pr…
190	GO:0000338	protein deneddylation	The removal of a ubiquitin-like protein of the NEDD8 type from a protein.	0.0024427541389283425	2.3451536643026003	10	biological_process	8	['COPS2: COP9 signalosome subunit 2 [Source:HGNC Symbol;Acc:HGNC:30747]', 'COPS5: COP9 signalosome subunit 5 [Source:HGNC Symbol;Acc:HGNC:2240]', 'COPS7A: COP9 signalosome subunit 7A [Source:HGNC Symbol;Acc:HGNC:16758]', 'COPS4: COP9 signalosome subunit 4 [Source:HGNC Symbol;Acc:HGNC:16702]', 'TOR1A: torsin family 1 member A [Source:HGNC Symbol;Acc:HGNC:3098]', 'COPS6: COP9 signalosome subunit 6 …
191	GO:0048010	vascular endothelial growth factor receptor signaling pathway	Any series of molecular signals initiated by the binding of an extracellular ligand to a vascular endothelial growth factor receptor (VEGFR) located on the surface of the receiving cell, and ending with regulation of a downstream cellular process, e.g. transcription.	0.007694293156440882	2.638297872340426	65	biological_process	8	['FLT1: fms related receptor tyrosine kinase 1 [Source:HGNC Symbol;Acc:HGNC:3763]', 'ROCK1: Rho associated coiled-coil containing protein kinase 1 [Source:HGNC Symbol;Acc:HGNC:10251]', 'XBP1: X-box binding protein 1 [Source:HGNC Symbol;Acc:HGNC:12801]', 'NCF4: neutrophil cytosolic factor 4 [Source:HGNC Symbol;Acc:HGNC:7662]', 'SRC: SRC proto-oncogene, non-receptor tyrosine kinase [Source:HGNC Sym…
192	GO:0030054	cell junction	A cellular component that forms a specialized region of connection between two or more cells, or between a cell and the extracellular matrix, or between two membrane-bound components of a cell, such as flagella.	0.00581180698188547	1.6032323232323233	1009	cellular_component	8	['DLG5: discs large MAGUK scaffold protein 5 [Source:HGNC Symbol;Acc:HGNC:2904]', 'CNTNAP2: contactin associated protein 2 [Source:HGNC Symbol;Acc:HGNC:13830]', 'ABR: ABR activator of RhoGEF and GTPase [Source:HGNC Symbol;Acc:HGNC:81]', 'DLL1: delta like canonical Notch ligand 1 [Source:HGNC Symbol;Acc:HGNC:2908]', 'GABBR1: gamma-aminobutyric acid type B receptor subunit 1 [Source:HGNC Symbol;Acc…
193	GO:0005747	mitochondrial respiratory chain complex I	A protein complex located in the mitochondrial inner membrane that forms part of the mitochondrial respiratory chain. It contains about 25 different polypeptide subunits, including NADH dehydrogenase (ubiquinone), flavin mononucleotide and several different iron-sulfur clusters containing non-heme iron. The iron undergoes oxidation-reduction between Fe(II) and Fe(III), and catalyzes proton transl…	2.053904822683236e-05	2.6453333333333333	66	cellular_component	8	['MT-ND1: mitochondrially encoded NADH:ubiquinone oxidoreductase core subunit 1 [Source:HGNC Symbol;Acc:HGNC:7455]', 'MT-ND2: mitochondrially encoded NADH:ubiquinone oxidoreductase core subunit 2 [Source:HGNC Symbol;Acc:HGNC:7456]', 'MT-ND3: mitochondrially encoded NADH:ubiquinone oxidoreductase core subunit 3 [Source:HGNC Symbol;Acc:HGNC:7458]', 'MT-ND4L: mitochondrially encoded NADH:ubiquinone …
194	GO:0070469	respirasome	The protein complexes that form the electron transport system (the respiratory chain), associated with a cell membrane, usually the plasma membrane (in prokaryotes) or the inner mitochondrial membrane (on eukaryotes). The respiratory chain complexes transfer electrons from an electron donor to an electron acceptor and are associated with a proton pump to create a transmembrane electrochemical gra…	5.5258480435035314e-05	2.6453333333333338	79	cellular_component	8	['MT-ND1: mitochondrially encoded NADH:ubiquinone oxidoreductase core subunit 1 [Source:HGNC Symbol;Acc:HGNC:7455]', 'MT-ND2: mitochondrially encoded NADH:ubiquinone oxidoreductase core subunit 2 [Source:HGNC Symbol;Acc:HGNC:7456]', 'MT-CO1: mitochondrially encoded cytochrome c oxidase I [Source:HGNC Symbol;Acc:HGNC:7419]', 'MT-CO2: mitochondrially encoded cytochrome c oxidase II [Source:HGNC Sym…
195	GO:0032797	SMN complex	A protein complex that contains the survival motor neuron (SMN) protein and at least eight additional integral components, including the Gemin2-8 and Unrip proteins; the complex is found in the cytoplasm and in nuclear Gems, and is involved in spliceosomal snRNP assembly in the cytoplasm and in pre-mRNA splicing in the nucleus.	0.002846029289231361	2.6453333333333333	14	cellular_component	8	['SMN2: survival of motor neuron 2, centromeric [Source:HGNC Symbol;Acc:HGNC:11118]', 'SMN1: survival of motor neuron 1, telomeric [Source:HGNC Symbol;Acc:HGNC:11117]', 'SMN2: survival of motor neuron 2, centromeric [Source:HGNC Symbol;Acc:HGNC:11118]', 'GEMIN8: gem nuclear organelle associated protein 8 [Source:HGNC Symbol;Acc:HGNC:26044]', 'GEMIN2: gem nuclear organelle associated protein 2 [So…
196	GO:0097504	Gemini of coiled bodies	Nuclear bodies frequently found near or associated with Cajal bodies (also called coiled bodies or CBs). Gemini of coiled bodies, or 'gems', are similar in size and shape to CBs, and often indistinguishable under the microscope. Unlike CBs, gems do not contain small nuclear ribonucleoproteins (snRNPs); they contain a protein called survivor of motor neurons (SMN) whose function relates to snRNP b…	0.007591975428300454	2.6453333333333338	15	cellular_component	8	['SMN2: survival of motor neuron 2, centromeric [Source:HGNC Symbol;Acc:HGNC:11118]', 'SMN1: survival of motor neuron 1, telomeric [Source:HGNC Symbol;Acc:HGNC:11117]', 'SMN2: survival of motor neuron 2, centromeric [Source:HGNC Symbol;Acc:HGNC:11118]', 'GEMIN8: gem nuclear organelle associated protein 8 [Source:HGNC Symbol;Acc:HGNC:26044]', 'GEMIN2: gem nuclear organelle associated protein 2 [So…
197	GO:0070531	BRCA1-A complex	A protein complex that contains the BRCA1-BARD1 heterodimer, RAP80/UIMC1, BRCC3/BRCC36, BRE/BRCC45, FAM175A/CCDC98/Abraxas and MERIT40/NBA1, and specifically recognizes and binds K63-linked polyubiquitin chains present on histone H2A and H2AX at DNA damage sites.	0.007591975428300454	2.6453333333333338	8	cellular_component	8	['ABRAXAS1: abraxas 1, BRCA1 A complex subunit [Source:HGNC Symbol;Acc:HGNC:25829]', 'BRCC3: BRCA1/BRCA2-containing complex subunit 3 [Source:HGNC Symbol;Acc:HGNC:24185]', 'BABAM1: BRISC and BRCA1 A complex member 1 [Source:HGNC Symbol;Acc:HGNC:25008]', 'BABAM2: BRISC and BRCA1 A complex member 2 [Source:HGNC Symbol;Acc:HGNC:1106]', 'UIMC1: ubiquitin interaction motif containing 1 [Source:HGNC Sy…
198	GO:0004842	ubiquitin-protein transferase activity	Catalysis of the transfer of ubiquitin from one protein to another via the reaction X-Ub + Y --> Y-Ub + X, where both X-Ub and Y-Ub are covalent linkages.	0.008703624962171242	1.3991186788739627	283	molecular_function	8	['TRIM27: tripartite motif containing 27 [Source:HGNC Symbol;Acc:HGNC:9975]', 'TRIM27: tripartite motif containing 27 [Source:HGNC Symbol;Acc:HGNC:9975]', 'TRIM27: tripartite motif containing 27 [Source:HGNC Symbol;Acc:HGNC:9975]', 'TRIM27: tripartite motif containing 27 [Source:HGNC Symbol;Acc:HGNC:9975]', 'TRIM69: tripartite motif containing 69 [Source:HGNC Symbol;Acc:HGNC:17857]', 'HERC2: HECT…
199	GO:0061630	ubiquitin protein ligase activity	Catalysis of the transfer of ubiquitin to a substrate protein via the reaction X-ubiquitin + S -> X + S-ubiquitin, where X is either an E2 or E3 enzyme, the X-ubiquitin linkage is a thioester bond, and the S-ubiquitin linkage is an amide bond: an isopeptide bond between the C-terminal glycine of ubiquitin and the epsilon-amino group of lysine residues in the substrate or, in the linear extension …	0.004218231686733565	1.502084122773778	374	molecular_function	8	['TRIM27: tripartite motif containing 27 [Source:HGNC Symbol;Acc:HGNC:9975]', 'TRIM27: tripartite motif containing 27 [Source:HGNC Symbol;Acc:HGNC:9975]', 'TRIM27: tripartite motif containing 27 [Source:HGNC Symbol;Acc:HGNC:9975]', 'TRIM27: tripartite motif containing 27 [Source:HGNC Symbol;Acc:HGNC:9975]', 'TRIM69: tripartite motif containing 69 [Source:HGNC Symbol;Acc:HGNC:17857]', 'PPP1R11: pr…
200	GO:0008137	NADH dehydrogenase (ubiquinone) activity	Catalysis of the reaction: NADH + ubiquinone + 5 H(+)(in) <=> NAD(+) + ubiquinol + 4 H(+)(out).	5.890893453004818e-05	2.6286472148541113	54	molecular_function	8	['MT-ND1: mitochondrially encoded NADH:ubiquinone oxidoreductase core subunit 1 [Source:HGNC Symbol;Acc:HGNC:7455]', 'MT-ND2: mitochondrially encoded NADH:ubiquinone oxidoreductase core subunit 2 [Source:HGNC Symbol;Acc:HGNC:7456]', 'MT-ND3: mitochondrially encoded NADH:ubiquinone oxidoreductase core subunit 3 [Source:HGNC Symbol;Acc:HGNC:7458]', 'MT-ND4L: mitochondrially encoded NADH:ubiquinone …
201	GO:0003954	NADH dehydrogenase activity	Catalysis of the reaction: NADH + H+ + acceptor = NAD+ + reduced acceptor.	0.007837213157666173	2.6286472148541113	12	molecular_function	8	['MT-ND5: mitochondrially encoded NADH:ubiquinone oxidoreductase core subunit 5 [Source:HGNC Symbol;Acc:HGNC:7461]', 'NDUFS3: NADH:ubiquinone oxidoreductase core subunit S3 [Source:HGNC Symbol;Acc:HGNC:7710]', 'NDUFS7: NADH:ubiquinone oxidoreductase core subunit S7 [Source:HGNC Symbol;Acc:HGNC:7714]', 'NDUFA9: NADH:ubiquinone oxidoreductase subunit A9 [Source:HGNC Symbol;Acc:HGNC:7693]', 'NDUFB1:…
202	GO:0016651	oxidoreductase activity, acting on NAD(P)H	Catalysis of an oxidation-reduction (redox) reaction in which NADH or NADPH acts as a hydrogen or electron donor and reduces a hydrogen or electron acceptor.	0.007837213157666173	2.6286472148541113	14	molecular_function	8	['MT-ND4L: mitochondrially encoded NADH:ubiquinone oxidoreductase core subunit 4L [Source:HGNC Symbol;Acc:HGNC:7460]', 'NDUFS1: NADH:ubiquinone oxidoreductase core subunit S1 [Source:HGNC Symbol;Acc:HGNC:7707]', 'NDUFS3: NADH:ubiquinone oxidoreductase core subunit S3 [Source:HGNC Symbol;Acc:HGNC:7710]', 'MIOX: myo-inositol oxygenase [Source:HGNC Symbol;Acc:HGNC:14522]', 'NDUFS4: NADH:ubiquinone o…
