# Supplementary material for: Phylogenetic profiling in eukaryotes: The effect of species, orthologous group, and interactome selection on protein interaction prediction
Source: PLoS One. 2022 Apr 14;17(4):e0251833. doi: 10.1371/journal.pone.0251833 (PMC9009711; doi:10.1371/journal.pone.0251833)
Supplement: S3 Table — Since there can be multiple genes in an OG, we randomly selected one of the genes for the GO-enrichment analysis. We did this ten times, creating ten foreground and background sets (set_num). These values are shown in S11 Fig. (TSV) [file pone.0251833.s015.tsv]

	GO	GO name	GO description	p-value	Enrichment	Gene counts	Onthology	set_num	Gene list
0	GO:0016567	protein ubiquitination	The process in which one or more ubiquitin groups are added to a protein.	4.456205485615741e-05	1.4205733898647286	700	biological_process	9	['TRIM27: tripartite motif containing 27 [Source:HGNC Symbol;Acc:HGNC:9975]', 'TRIM27: tripartite motif containing 27 [Source:HGNC Symbol;Acc:HGNC:9975]', 'DTX2: deltex E3 ubiquitin ligase 2 [Source:HGNC Symbol;Acc:HGNC:15973]', 'TRIM27: tripartite motif containing 27 [Source:HGNC Symbol;Acc:HGNC:9975]', 'TRIM27: tripartite motif containing 27 [Source:HGNC Symbol;Acc:HGNC:9975]', 'UBD: ubiquitin …
1	GO:0043066	negative regulation of apoptotic process	Any process that stops, prevents, or reduces the frequency, rate or extent of cell death by apoptotic process.	0.0037631781549567777	1.4548245028693447	613	biological_process	9	['NAIP: NLR family apoptosis inhibitory protein [Source:HGNC Symbol;Acc:HGNC:7634]', 'PRAMEF25: PRAME family member 25 [Source:HGNC Symbol;Acc:HGNC:49179]', 'PRAMEF9: PRAME family member 9 [Source:NCBI gene (formerly Entrezgene);Acc:343070]', 'PRAMEF18: PRAME family member 18 [Source:HGNC Symbol;Acc:HGNC:30693]', 'PRAMEF5: PRAME family member 5 [Source:HGNC Symbol;Acc:HGNC:27995]', 'PRAMEF8: PRAM…
2	GO:0008285	negative regulation of cell population proliferation	Any process that stops, prevents or reduces the rate or extent of cell proliferation.	0.0044617272150796776	1.647331583552056	485	biological_process	9	['DLG5: discs large MAGUK scaffold protein 5 [Source:HGNC Symbol;Acc:HGNC:2904]', 'HRAS: HRas proto-oncogene, GTPase [Source:HGNC Symbol;Acc:HGNC:5173]', 'DLL1: delta like canonical Notch ligand 1 [Source:HGNC Symbol;Acc:HGNC:2908]', 'HSPA1A: heat shock protein family A (Hsp70) member 1A [Source:HGNC Symbol;Acc:HGNC:5232]', 'HSPA1B: heat shock protein family A (Hsp70) member 1B [Source:HGNC Symbo…
3	GO:0031398	positive regulation of protein ubiquitination	Any process that activates or increases the frequency, rate or extent of the addition of ubiquitin groups to a protein.	0.0020339985835832633	1.8578927634045745	77	biological_process	9	['NSMCE3: NSE3 homolog, SMC5-SMC6 complex component [Source:HGNC Symbol;Acc:HGNC:7677]', 'DNAJA3: DnaJ heat shock protein family (Hsp40) member A3 [Source:HGNC Symbol;Acc:HGNC:11808]', 'MYCBP2: MYC binding protein 2 [Source:HGNC Symbol;Acc:HGNC:23386]', 'NDFIP2: Nedd4 family interacting protein 2 [Source:HGNC Symbol;Acc:HGNC:18537]', 'PTTG1IP: PTTG1 interacting protein [Source:HGNC Symbol;Acc:HGN…
4	GO:0030154	cell differentiation	The process in which relatively unspecialized cells, e.g. embryonic or regenerative cells, acquire specialized structural and/or functional features that characterize the cells, tissues, or organs of the mature organism or some other relatively stable phase of the organism's life history. Differentiation includes the processes involved in commitment of a cell to a specific fate and its subsequent…	0.003912389308057866	1.8207349081364828	1092	biological_process	9	['MYT1: myelin transcription factor 1 [Source:HGNC Symbol;Acc:HGNC:7622]', 'SBNO2: strawberry notch homolog 2 [Source:HGNC Symbol;Acc:HGNC:29158]', 'PIWIL1: piwi like RNA-mediated gene silencing 1 [Source:HGNC Symbol;Acc:HGNC:9007]', 'DLL1: delta like canonical Notch ligand 1 [Source:HGNC Symbol;Acc:HGNC:2908]', 'FAM120B: family with sequence similarity 120B [Source:HGNC Symbol;Acc:HGNC:21109]', …
5	GO:0055114	oxidation-reduction process	A metabolic process that results in the removal or addition of one or more electrons to or from a substance, with or without the concomitant removal or addition of a proton or protons.	0.007669170757019159	1.7340332458442695	811	biological_process	9	['MT-ND1: mitochondrially encoded NADH:ubiquinone oxidoreductase core subunit 1 [Source:HGNC Symbol;Acc:HGNC:7455]', 'MT-ND2: mitochondrially encoded NADH:ubiquinone oxidoreductase core subunit 2 [Source:HGNC Symbol;Acc:HGNC:7456]', 'MT-CO1: mitochondrially encoded cytochrome c oxidase I [Source:HGNC Symbol;Acc:HGNC:7419]', 'MT-CO2: mitochondrially encoded cytochrome c oxidase II [Source:HGNC Sym…
6	GO:0042127	regulation of cell population proliferation	Any process that modulates the frequency, rate or extent of cell proliferation.	0.0005456954009592302	2.1133530183727034	223	biological_process	9	['RBFOX2: RNA binding fox-1 homolog 2 [Source:HGNC Symbol;Acc:HGNC:9906]', 'TNK1: tyrosine kinase non receptor 1 [Source:HGNC Symbol;Acc:HGNC:11940]', 'PDX1: pancreatic and duodenal homeobox 1 [Source:HGNC Symbol;Acc:HGNC:6107]', 'MIR155: microRNA 155 [Source:HGNC Symbol;Acc:HGNC:31542]', 'PDS5B: PDS5 cohesin associated factor B [Source:HGNC Symbol;Acc:HGNC:20418]', 'FOXO1: forkhead box O1 [Sourc…
7	GO:0031124	mRNA 3'-end processing	Any process involved in forming the mature 3' end of an mRNA molecule.	0.006919382683124125	1.8360352014821677	65	biological_process	9	['DDX39B: DExD-box helicase 39B [Source:HGNC Symbol;Acc:HGNC:13917]', 'DDX39B: DExD-box helicase 39B [Source:HGNC Symbol;Acc:HGNC:13917]', 'DDX39B: DExD-box helicase 39B [Source:HGNC Symbol;Acc:HGNC:13917]', 'DDX39B: DExD-box helicase 39B [Source:HGNC Symbol;Acc:HGNC:13917]', 'DDX39B: DExD-box helicase 39B [Source:HGNC Symbol;Acc:HGNC:13917]', 'DDX39B: DExD-box helicase 39B [Source:HGNC Symbol;Ac…
8	GO:0043123	positive regulation of I-kappaB kinase/NF-kappaB signaling	Any process that activates or increases the frequency, rate or extent of I-kappaB kinase/NF-kappaB signaling.	0.00624583216593963	1.9074365704286964	203	biological_process	9	['TRIM27: tripartite motif containing 27 [Source:HGNC Symbol;Acc:HGNC:9975]', 'TRIM27: tripartite motif containing 27 [Source:HGNC Symbol;Acc:HGNC:9975]', 'TRIM27: tripartite motif containing 27 [Source:HGNC Symbol;Acc:HGNC:9975]', 'TRIM27: tripartite motif containing 27 [Source:HGNC Symbol;Acc:HGNC:9975]', 'UBD: ubiquitin D [Source:HGNC Symbol;Acc:HGNC:18795]', 'UBD: ubiquitin D [Source:HGNC Sym…
9	GO:0006120	mitochondrial electron transport, NADH to ubiquinone	The transfer of electrons from NADH to ubiquinone that occurs during oxidative phosphorylation, mediated by the multisubunit enzyme known as complex I.	6.554973366118381e-05	2.601049868766404	57	biological_process	9	['MT-ND1: mitochondrially encoded NADH:ubiquinone oxidoreductase core subunit 1 [Source:HGNC Symbol;Acc:HGNC:7455]', 'MT-ND2: mitochondrially encoded NADH:ubiquinone oxidoreductase core subunit 2 [Source:HGNC Symbol;Acc:HGNC:7456]', 'MT-ND3: mitochondrially encoded NADH:ubiquinone oxidoreductase core subunit 3 [Source:HGNC Symbol;Acc:HGNC:7458]', 'MT-ND4L: mitochondrially encoded NADH:ubiquinone …
10	GO:0032981	mitochondrial respiratory chain complex I assembly	The aggregation, arrangement and bonding together of a set of components to form mitochondrial respiratory chain complex I.	6.554973366118381e-05	2.601049868766404	74	biological_process	9	['MT-ND1: mitochondrially encoded NADH:ubiquinone oxidoreductase core subunit 1 [Source:HGNC Symbol;Acc:HGNC:7455]', 'MT-ND2: mitochondrially encoded NADH:ubiquinone oxidoreductase core subunit 2 [Source:HGNC Symbol;Acc:HGNC:7456]', 'MT-ND3: mitochondrially encoded NADH:ubiquinone oxidoreductase core subunit 3 [Source:HGNC Symbol;Acc:HGNC:7458]', 'MT-ND4: mitochondrially encoded NADH:ubiquinone o…
11	GO:0008150	biological_process	A biological process represents a specific objective that the organism is genetically programmed to achieve. Biological processes are often described by their outcome or ending state, e.g., the biological process of cell division results in the creation of two daughter cells (a divided cell) from a single parent cell. A biological process is accomplished by a particular set of molecular functions…	0.006406231544630821	2.2759186351706036	635	biological_process	9	['KRTAP1-5: keratin associated protein 1-5 [Source:HGNC Symbol;Acc:HGNC:16777]', 'KRTAP1-3: keratin associated protein 1-3 [Source:HGNC Symbol;Acc:HGNC:16771]', 'KRTAP1-1: keratin associated protein 1-1 [Source:HGNC Symbol;Acc:HGNC:16772]', 'SPATC1L: spermatogenesis and centriole associated 1 like [Source:HGNC Symbol;Acc:HGNC:1298]', 'TMEM50B: transmembrane protein 50B [Source:HGNC Symbol;Acc:HGN…
12	GO:0007249	I-kappaB kinase/NF-kappaB signaling	The process in which a signal is passed on to downstream components within the cell through the I-kappaB-kinase (IKK)-dependent activation of NF-kappaB. The cascade begins with activation of a trimeric IKK complex (consisting of catalytic kinase subunits IKKalpha and/or IKKbeta, and the regulatory scaffold protein NEMO) and ends with the regulation of transcription of target genes by NF-kappaB. I…	0.003151465987721778	2.6010498687664043	80	biological_process	9	['NFKBIL1: NFKB inhibitor like 1 [Source:HGNC Symbol;Acc:HGNC:7800]', 'TNF: tumor necrosis factor [Source:HGNC Symbol;Acc:HGNC:11892]', 'NFKBIL1: NFKB inhibitor like 1 [Source:HGNC Symbol;Acc:HGNC:7800]', 'TNF: tumor necrosis factor [Source:HGNC Symbol;Acc:HGNC:11892]', 'NFKBIL1: NFKB inhibitor like 1 [Source:HGNC Symbol;Acc:HGNC:7800]', 'NFKBIL1: NFKB inhibitor like 1 [Source:HGNC Symbol;Acc:HGN…
13	GO:0050796	regulation of insulin secretion	Any process that modulates the frequency, rate or extent of the regulated release of insulin.	0.0082642166592974	2.601049868766404	84	biological_process	9	['G6PC2: glucose-6-phosphatase catalytic subunit 2 [Source:HGNC Symbol;Acc:HGNC:28906]', 'TNF: tumor necrosis factor [Source:HGNC Symbol;Acc:HGNC:11892]', 'TNF: tumor necrosis factor [Source:HGNC Symbol;Acc:HGNC:11892]', 'ALOX5: arachidonate 5-lipoxygenase [Source:HGNC Symbol;Acc:HGNC:435]', 'TNF: tumor necrosis factor [Source:HGNC Symbol;Acc:HGNC:11892]', 'TNF: tumor necrosis factor [Source:HGNC…
14	GO:0046329	negative regulation of JNK cascade	Any process that stops, prevents, or reduces the frequency, rate or extent of signal transduction mediated by the JNK cascade.	0.0082642166592974	2.601049868766404	31	biological_process	9	['MIR92A1: microRNA 92a-1 [Source:HGNC Symbol;Acc:HGNC:31643]', 'GPS2: G protein pathway suppressor 2 [Source:HGNC Symbol;Acc:HGNC:4550]', 'SIRPA: signal regulatory protein alpha [Source:HGNC Symbol;Acc:HGNC:9662]', 'ITCH: itchy E3 ubiquitin protein ligase [Source:HGNC Symbol;Acc:HGNC:13890]', 'ZMYND11: zinc finger MYND-type containing 11 [Source:HGNC Symbol;Acc:HGNC:16966]', 'FKTN: fukutin [Sour…
15	GO:0048471	perinuclear region of cytoplasm	Cytoplasm situated near, or occurring around, the nucleus.	0.00953512259576346	1.356164383561644	764	cellular_component	9	['HRAS: HRas proto-oncogene, GTPase [Source:HGNC Symbol;Acc:HGNC:5173]', 'CDK7: cyclin dependent kinase 7 [Source:HGNC Symbol;Acc:HGNC:1778]', 'HSPA1A: heat shock protein family A (Hsp70) member 1A [Source:HGNC Symbol;Acc:HGNC:5232]', 'HSPA1B: heat shock protein family A (Hsp70) member 1B [Source:HGNC Symbol;Acc:HGNC:5233]', 'AIF1: allograft inflammatory factor 1 [Source:HGNC Symbol;Acc:HGNC:352]…
16	GO:0042995	cell projection	A prolongation or process extending from a cell, e.g. a flagellum or axon.	0.0037191431020987815	1.5507518796992479	1209	cellular_component	9	['ARHGEF26: Rho guanine nucleotide exchange factor 26 [Source:HGNC Symbol;Acc:HGNC:24490]', 'DLG5: discs large MAGUK scaffold protein 5 [Source:HGNC Symbol;Acc:HGNC:2904]', 'DNAH10: dynein axonemal heavy chain 10 [Source:HGNC Symbol;Acc:HGNC:2941]', 'SMN2: survival of motor neuron 2, centromeric [Source:HGNC Symbol;Acc:HGNC:11118]', 'CNTNAP2: contactin associated protein 2 [Source:HGNC Symbol;Acc…
17	GO:0019005	SCF ubiquitin ligase complex	A ubiquitin ligase complex in which a cullin from the Cul1 subfamily and a RING domain protein form the catalytic core; substrate specificity is conferred by a Skp1 adaptor and an F-box protein. SCF complexes are involved in targeting proteins for degradation by the proteasome. The best characterized complexes are those from yeast and mammals (with core subunits named Cdc53/Cul1, Rbx1/Hrt1/Roc1).	0.005253690617286236	2.0040485829959516	64	cellular_component	9	['FBXO17: F-box protein 17 [Source:HGNC Symbol;Acc:HGNC:18754]', 'FBXL3: F-box and leucine rich repeat protein 3 [Source:HGNC Symbol;Acc:HGNC:13599]', 'CUL4A: cullin 4A [Source:HGNC Symbol;Acc:HGNC:2554]', 'FBXO7: F-box protein 7 [Source:HGNC Symbol;Acc:HGNC:13586]', 'FBXO25: F-box protein 25 [Source:HGNC Symbol;Acc:HGNC:13596]', 'RBX1: ring-box 1 [Source:HGNC Symbol;Acc:HGNC:9928]', 'FBH1: F-box…
18	GO:0005747	mitochondrial respiratory chain complex I	A protein complex located in the mitochondrial inner membrane that forms part of the mitochondrial respiratory chain. It contains about 25 different polypeptide subunits, including NADH dehydrogenase (ubiquinone), flavin mononucleotide and several different iron-sulfur clusters containing non-heme iron. The iron undergoes oxidation-reduction between Fe(II) and Fe(III), and catalyzes proton transl…	6.447992334036049e-05	2.6052631578947363	66	cellular_component	9	['MT-ND1: mitochondrially encoded NADH:ubiquinone oxidoreductase core subunit 1 [Source:HGNC Symbol;Acc:HGNC:7455]', 'MT-ND2: mitochondrially encoded NADH:ubiquinone oxidoreductase core subunit 2 [Source:HGNC Symbol;Acc:HGNC:7456]', 'MT-ND3: mitochondrially encoded NADH:ubiquinone oxidoreductase core subunit 3 [Source:HGNC Symbol;Acc:HGNC:7458]', 'MT-ND4L: mitochondrially encoded NADH:ubiquinone …
19	GO:0070469	respirasome	The protein complexes that form the electron transport system (the respiratory chain), associated with a cell membrane, usually the plasma membrane (in prokaryotes) or the inner mitochondrial membrane (on eukaryotes). The respiratory chain complexes transfer electrons from an electron donor to an electron acceptor and are associated with a proton pump to create a transmembrane electrochemical gra…	0.00017049812613680642	2.605263157894737	79	cellular_component	9	['MT-ND1: mitochondrially encoded NADH:ubiquinone oxidoreductase core subunit 1 [Source:HGNC Symbol;Acc:HGNC:7455]', 'MT-ND2: mitochondrially encoded NADH:ubiquinone oxidoreductase core subunit 2 [Source:HGNC Symbol;Acc:HGNC:7456]', 'MT-CO1: mitochondrially encoded cytochrome c oxidase I [Source:HGNC Symbol;Acc:HGNC:7419]', 'MT-CO2: mitochondrially encoded cytochrome c oxidase II [Source:HGNC Sym…
20	GO:0035579	specific granule membrane	The lipid bilayer surrounding a specific granule, a granule with a membranous, tubular internal structure, found primarily in mature neutrophil cells. Most are released into the extracellular fluid. Specific granules contain lactoferrin, lysozyme, vitamin B12 binding protein and elastase.	0.0031207310382396353	2.6052631578947367	123	cellular_component	9	['FCAR: Fc fragment of IgA receptor [Source:HGNC Symbol;Acc:HGNC:3608]', 'FCAR: Fc fragment of IgA receptor [Source:HGNC Symbol;Acc:HGNC:3608]', 'FCAR: Fc fragment of IgA receptor [Source:HGNC Symbol;Acc:HGNC:3608]', 'FCAR: Fc fragment of IgA receptor [Source:HGNC Symbol;Acc:HGNC:3608]', 'FCAR: Fc fragment of IgA receptor [Source:HGNC Symbol;Acc:HGNC:3608]', 'TARM1: T cell-interacting, activating…
21	GO:0004842	ubiquitin-protein transferase activity	Catalysis of the transfer of ubiquitin from one protein to another via the reaction X-Ub + Y --> Y-Ub + X, where both X-Ub and Y-Ub are covalent linkages.	0.0004490776164413568	1.5760217472815898	283	molecular_function	9	['TRIM27: tripartite motif containing 27 [Source:HGNC Symbol;Acc:HGNC:9975]', 'TRIM27: tripartite motif containing 27 [Source:HGNC Symbol;Acc:HGNC:9975]', 'TRIM27: tripartite motif containing 27 [Source:HGNC Symbol;Acc:HGNC:9975]', 'TRIM27: tripartite motif containing 27 [Source:HGNC Symbol;Acc:HGNC:9975]', 'TRIM69: tripartite motif containing 69 [Source:HGNC Symbol;Acc:HGNC:17857]', 'HERC2: HECT…
22	GO:0061630	ubiquitin protein ligase activity	Catalysis of the transfer of ubiquitin to a substrate protein via the reaction X-ubiquitin + S -> X + S-ubiquitin, where X is either an E2 or E3 enzyme, the X-ubiquitin linkage is a thioester bond, and the S-ubiquitin linkage is an amide bond: an isopeptide bond between the C-terminal glycine of ubiquitin and the epsilon-amino group of lysine residues in the substrate or, in the linear extension …	0.0014013705403997392	1.5800524934383202	374	molecular_function	9	['TRIM27: tripartite motif containing 27 [Source:HGNC Symbol;Acc:HGNC:9975]', 'TRIM27: tripartite motif containing 27 [Source:HGNC Symbol;Acc:HGNC:9975]', 'TRIM27: tripartite motif containing 27 [Source:HGNC Symbol;Acc:HGNC:9975]', 'TRIM27: tripartite motif containing 27 [Source:HGNC Symbol;Acc:HGNC:9975]', 'TRIM69: tripartite motif containing 69 [Source:HGNC Symbol;Acc:HGNC:17857]', 'PPP1R11: pr…
23	GO:0016491	oxidoreductase activity	Catalysis of an oxidation-reduction (redox) reaction, a reversible chemical reaction in which the oxidation state of an atom or atoms within a molecule is altered. One substrate acts as a hydrogen or electron donor and becomes oxidized, while the other acts as hydrogen or electron acceptor and becomes reduced.	0.007052157846033366	1.8323297823066236	661	molecular_function	9	['MT-ND2: mitochondrially encoded NADH:ubiquinone oxidoreductase core subunit 2 [Source:HGNC Symbol;Acc:HGNC:7456]', 'MT-CO2: mitochondrially encoded cytochrome c oxidase II [Source:HGNC Symbol;Acc:HGNC:7421]', 'MT-ND4L: mitochondrially encoded NADH:ubiquinone oxidoreductase core subunit 4L [Source:HGNC Symbol;Acc:HGNC:7460]', 'MT-CYB: mitochondrially encoded cytochrome b [Source:HGNC Symbol;Acc:…
24	GO:0008137	NADH dehydrogenase (ubiquinone) activity	Catalysis of the reaction: NADH + ubiquinone + 5 H(+)(in) <=> NAD(+) + ubiquinol + 4 H(+)(out).	0.00017622512741477381	2.595800524934383	54	molecular_function	9	['MT-ND1: mitochondrially encoded NADH:ubiquinone oxidoreductase core subunit 1 [Source:HGNC Symbol;Acc:HGNC:7455]', 'MT-ND2: mitochondrially encoded NADH:ubiquinone oxidoreductase core subunit 2 [Source:HGNC Symbol;Acc:HGNC:7456]', 'MT-ND3: mitochondrially encoded NADH:ubiquinone oxidoreductase core subunit 3 [Source:HGNC Symbol;Acc:HGNC:7458]', 'MT-ND4L: mitochondrially encoded NADH:ubiquinone …
25	GO:0016651	oxidoreductase activity, acting on NAD(P)H	Catalysis of an oxidation-reduction (redox) reaction in which NADH or NADPH acts as a hydrogen or electron donor and reduces a hydrogen or electron acceptor.	0.008348287519964182	2.595800524934383	14	molecular_function	9	['MT-ND4L: mitochondrially encoded NADH:ubiquinone oxidoreductase core subunit 4L [Source:HGNC Symbol;Acc:HGNC:7460]', 'NDUFS1: NADH:ubiquinone oxidoreductase core subunit S1 [Source:HGNC Symbol;Acc:HGNC:7707]', 'NDUFS3: NADH:ubiquinone oxidoreductase core subunit S3 [Source:HGNC Symbol;Acc:HGNC:7710]', 'MIOX: myo-inositol oxygenase [Source:HGNC Symbol;Acc:HGNC:14522]', 'NDUFS4: NADH:ubiquinone o…
26	GO:0016567	protein ubiquitination	The process in which one or more ubiquitin groups are added to a protein.	4.534096263744904e-05	1.4193777777777778	700	biological_process	1	['TRIM27: tripartite motif containing 27 [Source:HGNC Symbol;Acc:HGNC:9975]', 'TRIM27: tripartite motif containing 27 [Source:HGNC Symbol;Acc:HGNC:9975]', 'DTX2: deltex E3 ubiquitin ligase 2 [Source:HGNC Symbol;Acc:HGNC:15973]', 'TRIM27: tripartite motif containing 27 [Source:HGNC Symbol;Acc:HGNC:9975]', 'TRIM27: tripartite motif containing 27 [Source:HGNC Symbol;Acc:HGNC:9975]', 'UBD: ubiquitin …
27	GO:0007399	nervous system development	The process whose specific outcome is the progression of nervous tissue over time, from its formation to its mature state.	0.0008540767354899345	1.8851111111111112	571	biological_process	1	['MYT1: myelin transcription factor 1 [Source:HGNC Symbol;Acc:HGNC:7622]', 'SERF1B: small EDRK-rich factor 1B [Source:HGNC Symbol;Acc:HGNC:10756]', 'SMN2: survival of motor neuron 2, centromeric [Source:HGNC Symbol;Acc:HGNC:11118]', 'SERF1A: small EDRK-rich factor 1A [Source:HGNC Symbol;Acc:HGNC:10755]', 'SMN1: survival of motor neuron 1, telomeric [Source:HGNC Symbol;Acc:HGNC:11117]', 'HES5: hes…
28	GO:0031398	positive regulation of protein ubiquitination	Any process that activates or increases the frequency, rate or extent of the addition of ubiquitin groups to a protein.	0.002800264548414677	1.9220740740740738	77	biological_process	1	['NSMCE3: NSE3 homolog, SMC5-SMC6 complex component [Source:HGNC Symbol;Acc:HGNC:7677]', 'DNAJA3: DnaJ heat shock protein family (Hsp40) member A3 [Source:HGNC Symbol;Acc:HGNC:11808]', 'MYCBP2: MYC binding protein 2 [Source:HGNC Symbol;Acc:HGNC:23386]', 'NDFIP2: Nedd4 family interacting protein 2 [Source:HGNC Symbol;Acc:HGNC:18537]', 'PTTG1IP: PTTG1 interacting protein [Source:HGNC Symbol;Acc:HGN…
29	GO:0031124	mRNA 3'-end processing	Any process involved in forming the mature 3' end of an mRNA molecule.	0.002467025106371606	1.9960000000000002	65	biological_process	1	['DDX39B: DExD-box helicase 39B [Source:HGNC Symbol;Acc:HGNC:13917]', 'DDX39B: DExD-box helicase 39B [Source:HGNC Symbol;Acc:HGNC:13917]', 'DDX39B: DExD-box helicase 39B [Source:HGNC Symbol;Acc:HGNC:13917]', 'DDX39B: DExD-box helicase 39B [Source:HGNC Symbol;Acc:HGNC:13917]', 'DDX39B: DExD-box helicase 39B [Source:HGNC Symbol;Acc:HGNC:13917]', 'DDX39B: DExD-box helicase 39B [Source:HGNC Symbol;Ac…
30	GO:0051092	positive regulation of NF-kappaB transcription factor activity	Any process that activates or increases the frequency, rate or extent of activity of the transcription factor NF-kappaB.	0.004380437875541702	2.0471794871794873	200	biological_process	1	['TRIM27: tripartite motif containing 27 [Source:HGNC Symbol;Acc:HGNC:9975]', 'TRIM27: tripartite motif containing 27 [Source:HGNC Symbol;Acc:HGNC:9975]', 'TRIM27: tripartite motif containing 27 [Source:HGNC Symbol;Acc:HGNC:9975]', 'TRIM27: tripartite motif containing 27 [Source:HGNC Symbol;Acc:HGNC:9975]', 'TRIM15: tripartite motif containing 15 [Source:HGNC Symbol;Acc:HGNC:16284]', 'TRIM15: tri…
31	GO:0006120	mitochondrial electron transport, NADH to ubiquinone	The transfer of electrons from NADH to ubiquinone that occurs during oxidative phosphorylation, mediated by the multisubunit enzyme known as complex I.	0.00014054203946792566	2.6613333333333333	57	biological_process	1	['MT-ND1: mitochondrially encoded NADH:ubiquinone oxidoreductase core subunit 1 [Source:HGNC Symbol;Acc:HGNC:7455]', 'MT-ND2: mitochondrially encoded NADH:ubiquinone oxidoreductase core subunit 2 [Source:HGNC Symbol;Acc:HGNC:7456]', 'MT-ND3: mitochondrially encoded NADH:ubiquinone oxidoreductase core subunit 3 [Source:HGNC Symbol;Acc:HGNC:7458]', 'MT-ND4L: mitochondrially encoded NADH:ubiquinone …
32	GO:0032981	mitochondrial respiratory chain complex I assembly	The aggregation, arrangement and bonding together of a set of components to form mitochondrial respiratory chain complex I.	0.00014054203946792566	2.6613333333333333	74	biological_process	1	['MT-ND1: mitochondrially encoded NADH:ubiquinone oxidoreductase core subunit 1 [Source:HGNC Symbol;Acc:HGNC:7455]', 'MT-ND2: mitochondrially encoded NADH:ubiquinone oxidoreductase core subunit 2 [Source:HGNC Symbol;Acc:HGNC:7456]', 'MT-ND3: mitochondrially encoded NADH:ubiquinone oxidoreductase core subunit 3 [Source:HGNC Symbol;Acc:HGNC:7458]', 'MT-ND4: mitochondrially encoded NADH:ubiquinone o…
33	GO:0001933	negative regulation of protein phosphorylation	Any process that stops, prevents or reduces the rate of addition of phosphate groups to amino acids within a protein.	0.007689363301113053	2.1290666666666667	85	biological_process	1	['LRP6: LDL receptor related protein 6 [Source:HGNC Symbol;Acc:HGNC:6698]', 'IBTK: inhibitor of Bruton tyrosine kinase [Source:HGNC Symbol;Acc:HGNC:17853]', 'CRKL: CRK like proto-oncogene, adaptor protein [Source:HGNC Symbol;Acc:HGNC:2363]', 'SIRPA: signal regulatory protein alpha [Source:HGNC Symbol;Acc:HGNC:9662]', 'PRNP: prion protein [Source:HGNC Symbol;Acc:HGNC:9449]', 'IMPACT: impact RWD do…
34	GO:0007249	I-kappaB kinase/NF-kappaB signaling	The process in which a signal is passed on to downstream components within the cell through the I-kappaB-kinase (IKK)-dependent activation of NF-kappaB. The cascade begins with activation of a trimeric IKK complex (consisting of catalytic kinase subunits IKKalpha and/or IKKbeta, and the regulatory scaffold protein NEMO) and ends with the regulation of transcription of target genes by NF-kappaB. I…	0.007366039579057636	2.6613333333333338	80	biological_process	1	['NFKBIL1: NFKB inhibitor like 1 [Source:HGNC Symbol;Acc:HGNC:7800]', 'TNF: tumor necrosis factor [Source:HGNC Symbol;Acc:HGNC:11892]', 'NFKBIL1: NFKB inhibitor like 1 [Source:HGNC Symbol;Acc:HGNC:7800]', 'TNF: tumor necrosis factor [Source:HGNC Symbol;Acc:HGNC:11892]', 'NFKBIL1: NFKB inhibitor like 1 [Source:HGNC Symbol;Acc:HGNC:7800]', 'NFKBIL1: NFKB inhibitor like 1 [Source:HGNC Symbol;Acc:HGN…
35	GO:0007611	learning or memory	The acquisition and processing of information and/or the storage and retrieval of this information over time.	0.007366039579057636	2.6613333333333338	82	biological_process	1	['LILRB2: leukocyte immunoglobulin like receptor B2 [Source:HGNC Symbol;Acc:HGNC:6606]', 'LILRB2: leukocyte immunoglobulin like receptor B2 [Source:HGNC Symbol;Acc:HGNC:6606]', 'B2M: beta-2-microglobulin [Source:HGNC Symbol;Acc:HGNC:914]', 'LILRB2: leukocyte immunoglobulin like receptor B2 [Source:HGNC Symbol;Acc:HGNC:6606]', 'MAPT: microtubule associated protein tau [Source:HGNC Symbol;Acc:HGNC:…
36	GO:0005856	cytoskeleton	Any of the various filamentous elements that form the internal framework of cells, and typically remain after treatment of the cells with mild detergent to remove membrane constituents and soluble components of the cytoplasm. The term embraces intermediate filaments, microfilaments, microtubules, the microtrabecular lattice, and other structures characterized by a polymeric filamentous nature and…	0.0014695130344941911	1.3585	1473	cellular_component	1	['DLG5: discs large MAGUK scaffold protein 5 [Source:HGNC Symbol;Acc:HGNC:2904]', 'DNAH10: dynein axonemal heavy chain 10 [Source:HGNC Symbol;Acc:HGNC:2941]', 'CCDC92: coiled-coil domain containing 92 [Source:HGNC Symbol;Acc:HGNC:29563]', 'TUBGCP5: tubulin gamma complex associated protein 5 [Source:HGNC Symbol;Acc:HGNC:18600]', 'SKA1: spindle and kinetochore associated complex subunit 1 [Source:H…
37	GO:0042995	cell projection	A prolongation or process extending from a cell, e.g. a flagellum or axon.	0.0023829373443585693	1.577333333333333	1209	cellular_component	1	['ARHGEF26: Rho guanine nucleotide exchange factor 26 [Source:HGNC Symbol;Acc:HGNC:24490]', 'DLG5: discs large MAGUK scaffold protein 5 [Source:HGNC Symbol;Acc:HGNC:2904]', 'DNAH10: dynein axonemal heavy chain 10 [Source:HGNC Symbol;Acc:HGNC:2941]', 'SMN2: survival of motor neuron 2, centromeric [Source:HGNC Symbol;Acc:HGNC:11118]', 'CNTNAP2: contactin associated protein 2 [Source:HGNC Symbol;Acc…
38	GO:0030054	cell junction	A cellular component that forms a specialized region of connection between two or more cells, or between a cell and the extracellular matrix, or between two membrane-bound components of a cell, such as flagella.	0.0017599989913455317	1.7221505376344088	1009	cellular_component	1	['DLG5: discs large MAGUK scaffold protein 5 [Source:HGNC Symbol;Acc:HGNC:2904]', 'CNTNAP2: contactin associated protein 2 [Source:HGNC Symbol;Acc:HGNC:13830]', 'ABR: ABR activator of RhoGEF and GTPase [Source:HGNC Symbol;Acc:HGNC:81]', 'DLL1: delta like canonical Notch ligand 1 [Source:HGNC Symbol;Acc:HGNC:2908]', 'GABBR1: gamma-aminobutyric acid type B receptor subunit 1 [Source:HGNC Symbol;Acc…
39	GO:0019005	SCF ubiquitin ligase complex	A ubiquitin ligase complex in which a cullin from the Cul1 subfamily and a RING domain protein form the catalytic core; substrate specificity is conferred by a Skp1 adaptor and an F-box protein. SCF complexes are involved in targeting proteins for degradation by the proteasome. The best characterized complexes are those from yeast and mammals (with core subunits named Cdc53/Cul1, Rbx1/Hrt1/Roc1).	0.0027134308424847753	1.9278518518518515	64	cellular_component	1	['FBXO17: F-box protein 17 [Source:HGNC Symbol;Acc:HGNC:18754]', 'FBXL3: F-box and leucine rich repeat protein 3 [Source:HGNC Symbol;Acc:HGNC:13599]', 'CUL4A: cullin 4A [Source:HGNC Symbol;Acc:HGNC:2554]', 'FBXO7: F-box protein 7 [Source:HGNC Symbol;Acc:HGNC:13586]', 'FBXO25: F-box protein 25 [Source:HGNC Symbol;Acc:HGNC:13596]', 'RBX1: ring-box 1 [Source:HGNC Symbol;Acc:HGNC:9928]', 'FBH1: F-box…
40	GO:0005814	centriole	A cellular organelle, found close to the nucleus in many eukaryotic cells, consisting of a small cylinder with microtubular walls, 300-500 nm long and 150-250 nm in diameter. It contains nine short, parallel, peripheral microtubular fibrils, each fibril consisting of one complete microtubule fused to two incomplete microtubules. Cells usually have two centrioles, lying at right angles to each oth…	0.004269669659753315	2.0533333333333332	163	cellular_component	1	['CCDC92: coiled-coil domain containing 92 [Source:HGNC Symbol;Acc:HGNC:29563]', 'HSPA1A: heat shock protein family A (Hsp70) member 1A [Source:HGNC Symbol;Acc:HGNC:5232]', 'HSPA1B: heat shock protein family A (Hsp70) member 1B [Source:HGNC Symbol;Acc:HGNC:5233]', 'CCHCR1: coiled-coil alpha-helical rod protein 1 [Source:HGNC Symbol;Acc:HGNC:13930]', 'CCHCR1: coiled-coil alpha-helical rod protein …
41	GO:0005747	mitochondrial respiratory chain complex I	A protein complex located in the mitochondrial inner membrane that forms part of the mitochondrial respiratory chain. It contains about 25 different polypeptide subunits, including NADH dehydrogenase (ubiquinone), flavin mononucleotide and several different iron-sulfur clusters containing non-heme iron. The iron undergoes oxidation-reduction between Fe(II) and Fe(III), and catalyzes proton transl…	0.00013678145116715357	2.6693333333333333	66	cellular_component	1	['MT-ND1: mitochondrially encoded NADH:ubiquinone oxidoreductase core subunit 1 [Source:HGNC Symbol;Acc:HGNC:7455]', 'MT-ND2: mitochondrially encoded NADH:ubiquinone oxidoreductase core subunit 2 [Source:HGNC Symbol;Acc:HGNC:7456]', 'MT-ND3: mitochondrially encoded NADH:ubiquinone oxidoreductase core subunit 3 [Source:HGNC Symbol;Acc:HGNC:7458]', 'MT-ND4L: mitochondrially encoded NADH:ubiquinone …
42	GO:0005929	cilium	A specialized eukaryotic organelle that consists of a filiform extrusion of the cell surface and of some cytoplasmic parts. Each cilium is largely bounded by an extrusion of the cytoplasmic (plasma) membrane, and contains a regular longitudinal array of microtubules, anchored to a basal body.	0.0033632994276994316	2.1839999999999997	406	cellular_component	1	['DNAH10: dynein axonemal heavy chain 10 [Source:HGNC Symbol;Acc:HGNC:2941]', 'TAS2R46: taste 2 receptor member 46 [Source:HGNC Symbol;Acc:HGNC:18877]', 'TAS2R43: taste 2 receptor member 43 [Source:HGNC Symbol;Acc:HGNC:18875]', 'CATSPERB: cation channel sperm associated auxiliary subunit beta [Source:HGNC Symbol;Acc:HGNC:20500]', 'CEP20: centrosomal protein 20 [Source:HGNC Symbol;Acc:HGNC:26435]'…
43	GO:0070469	respirasome	The protein complexes that form the electron transport system (the respiratory chain), associated with a cell membrane, usually the plasma membrane (in prokaryotes) or the inner mitochondrial membrane (on eukaryotes). The respiratory chain complexes transfer electrons from an electron donor to an electron acceptor and are associated with a proton pump to create a transmembrane electrochemical gra…	0.0003700925913052005	2.6693333333333333	79	cellular_component	1	['MT-ND1: mitochondrially encoded NADH:ubiquinone oxidoreductase core subunit 1 [Source:HGNC Symbol;Acc:HGNC:7455]', 'MT-ND2: mitochondrially encoded NADH:ubiquinone oxidoreductase core subunit 2 [Source:HGNC Symbol;Acc:HGNC:7456]', 'MT-CO1: mitochondrially encoded cytochrome c oxidase I [Source:HGNC Symbol;Acc:HGNC:7419]', 'MT-CO2: mitochondrially encoded cytochrome c oxidase II [Source:HGNC Sym…
44	GO:0005875	microtubule associated complex	Any multimeric complex connected to a microtubule.	0.0009996522710791996	2.6693333333333333	37	cellular_component	1	['STAU1: staufen double-stranded RNA binding protein 1 [Source:HGNC Symbol;Acc:HGNC:11370]', 'DCTN3: dynactin subunit 3 [Source:HGNC Symbol;Acc:HGNC:2713]', 'MID1: midline 1 [Source:HGNC Symbol;Acc:HGNC:7095]', 'SPTBN5: spectrin beta, non-erythrocytic 5 [Source:HGNC Symbol;Acc:HGNC:15680]', 'RANBP9: RAN binding protein 9 [Source:HGNC Symbol;Acc:HGNC:13727]', 'MAP1A: microtubule associated protein…
45	GO:0004842	ubiquitin-protein transferase activity	Catalysis of the transfer of ubiquitin from one protein to another via the reaction X-Ub + Y --> Y-Ub + X, where both X-Ub and Y-Ub are covalent linkages.	0.0010458471947195358	1.5311034980165885	283	molecular_function	1	['TRIM27: tripartite motif containing 27 [Source:HGNC Symbol;Acc:HGNC:9975]', 'TRIM27: tripartite motif containing 27 [Source:HGNC Symbol;Acc:HGNC:9975]', 'TRIM27: tripartite motif containing 27 [Source:HGNC Symbol;Acc:HGNC:9975]', 'TRIM27: tripartite motif containing 27 [Source:HGNC Symbol;Acc:HGNC:9975]', 'TRIM69: tripartite motif containing 69 [Source:HGNC Symbol;Acc:HGNC:17857]', 'HERC2: HECT…
46	GO:0061630	ubiquitin protein ligase activity	Catalysis of the transfer of ubiquitin to a substrate protein via the reaction X-ubiquitin + S -> X + S-ubiquitin, where X is either an E2 or E3 enzyme, the X-ubiquitin linkage is a thioester bond, and the S-ubiquitin linkage is an amide bond: an isopeptide bond between the C-terminal glycine of ubiquitin and the epsilon-amino group of lysine residues in the substrate or, in the linear extension …	0.003518322875465659	1.5182370820668694	374	molecular_function	1	['TRIM27: tripartite motif containing 27 [Source:HGNC Symbol;Acc:HGNC:9975]', 'TRIM27: tripartite motif containing 27 [Source:HGNC Symbol;Acc:HGNC:9975]', 'TRIM27: tripartite motif containing 27 [Source:HGNC Symbol;Acc:HGNC:9975]', 'TRIM27: tripartite motif containing 27 [Source:HGNC Symbol;Acc:HGNC:9975]', 'TRIM69: tripartite motif containing 69 [Source:HGNC Symbol;Acc:HGNC:17857]', 'PPP1R11: pr…
47	GO:0017124	SH3 domain binding	Interacting selectively and non-covalently with a SH3 domain (Src homology 3) of a protein, small protein modules containing approximately 50 amino acid residues found in a great variety of intracellular or membrane-associated proteins.	0.0009508434694196061	2.391223404255319	141	molecular_function	1	['DRD4: dopamine receptor D4 [Source:HGNC Symbol;Acc:HGNC:3025]', 'ARHGAP27: Rho GTPase activating protein 27 [Source:HGNC Symbol;Acc:HGNC:31813]', 'MAPT: microtubule associated protein tau [Source:HGNC Symbol;Acc:HGNC:6893]', 'ARHGAP27: Rho GTPase activating protein 27 [Source:HGNC Symbol;Acc:HGNC:31813]', 'MAPT: microtubule associated protein tau [Source:HGNC Symbol;Acc:HGNC:6893]', 'MAPK15: mi…
48	GO:0008137	NADH dehydrogenase (ubiquinone) activity	Catalysis of the reaction: NADH + ubiquinone + 5 H(+)(in) <=> NAD(+) + ubiquinol + 4 H(+)(out).	0.00038425858073351765	2.6569148936170213	54	molecular_function	1	['MT-ND1: mitochondrially encoded NADH:ubiquinone oxidoreductase core subunit 1 [Source:HGNC Symbol;Acc:HGNC:7455]', 'MT-ND2: mitochondrially encoded NADH:ubiquinone oxidoreductase core subunit 2 [Source:HGNC Symbol;Acc:HGNC:7456]', 'MT-ND3: mitochondrially encoded NADH:ubiquinone oxidoreductase core subunit 3 [Source:HGNC Symbol;Acc:HGNC:7458]', 'MT-ND4L: mitochondrially encoded NADH:ubiquinone …
49	GO:0016567	protein ubiquitination	The process in which one or more ubiquitin groups are added to a protein.	0.0008142870168442636	1.339733651361558	700	biological_process	4	['TRIM27: tripartite motif containing 27 [Source:HGNC Symbol;Acc:HGNC:9975]', 'TRIM27: tripartite motif containing 27 [Source:HGNC Symbol;Acc:HGNC:9975]', 'DTX2: deltex E3 ubiquitin ligase 2 [Source:HGNC Symbol;Acc:HGNC:15973]', 'TRIM27: tripartite motif containing 27 [Source:HGNC Symbol;Acc:HGNC:9975]', 'TRIM27: tripartite motif containing 27 [Source:HGNC Symbol;Acc:HGNC:9975]', 'UBD: ubiquitin …
50	GO:0001701	in utero embryonic development	The process whose specific outcome is the progression of the embryo in the uterus over time, from formation of the zygote in the oviduct, to birth. An example of this process is found in Mus musculus.	0.004372939267071998	1.7329888027562448	235	biological_process	4	['MT-ND4: mitochondrially encoded NADH:ubiquinone oxidoreductase core subunit 4 [Source:HGNC Symbol;Acc:HGNC:7459]', 'GABPA: GA binding protein transcription factor subunit alpha [Source:HGNC Symbol;Acc:HGNC:4071]', 'RNASEH2B: ribonuclease H2 subunit B [Source:HGNC Symbol;Acc:HGNC:25671]', 'LIG4: DNA ligase 4 [Source:HGNC Symbol;Acc:HGNC:6601]', 'ATP11A: ATPase phospholipid transporting 11A [Sour…
51	GO:0007399	nervous system development	The process whose specific outcome is the progression of nervous tissue over time, from its formation to its mature state.	0.0020517789376255677	1.8567737172388334	571	biological_process	4	['MYT1: myelin transcription factor 1 [Source:HGNC Symbol;Acc:HGNC:7622]', 'SERF1B: small EDRK-rich factor 1B [Source:HGNC Symbol;Acc:HGNC:10756]', 'SMN2: survival of motor neuron 2, centromeric [Source:HGNC Symbol;Acc:HGNC:11118]', 'SERF1A: small EDRK-rich factor 1A [Source:HGNC Symbol;Acc:HGNC:10755]', 'SMN1: survival of motor neuron 1, telomeric [Source:HGNC Symbol;Acc:HGNC:11117]', 'HES5: hes…
52	GO:0031398	positive regulation of protein ubiquitination	Any process that activates or increases the frequency, rate or extent of the addition of ubiquitin groups to a protein.	0.0035883307853904864	1.877404536319265	77	biological_process	4	['NSMCE3: NSE3 homolog, SMC5-SMC6 complex component [Source:HGNC Symbol;Acc:HGNC:7677]', 'DNAJA3: DnaJ heat shock protein family (Hsp40) member A3 [Source:HGNC Symbol;Acc:HGNC:11808]', 'MYCBP2: MYC binding protein 2 [Source:HGNC Symbol;Acc:HGNC:23386]', 'NDFIP2: Nedd4 family interacting protein 2 [Source:HGNC Symbol;Acc:HGNC:18537]', 'PTTG1IP: PTTG1 interacting protein [Source:HGNC Symbol;Acc:HGN…
53	GO:0042127	regulation of cell population proliferation	Any process that modulates the frequency, rate or extent of cell proliferation.	0.0008339727626008551	2.199562711190618	223	biological_process	4	['RBFOX2: RNA binding fox-1 homolog 2 [Source:HGNC Symbol;Acc:HGNC:9906]', 'TNK1: tyrosine kinase non receptor 1 [Source:HGNC Symbol;Acc:HGNC:11940]', 'PDX1: pancreatic and duodenal homeobox 1 [Source:HGNC Symbol;Acc:HGNC:6107]', 'MIR155: microRNA 155 [Source:HGNC Symbol;Acc:HGNC:31542]', 'PDS5B: PDS5 cohesin associated factor B [Source:HGNC Symbol;Acc:HGNC:20418]', 'FOXO1: forkhead box O1 [Sourc…
54	GO:0032981	mitochondrial respiratory chain complex I assembly	The aggregation, arrangement and bonding together of a set of components to form mitochondrial respiratory chain complex I.	6.602376212583812e-05	2.5994832041343665	74	biological_process	4	['MT-ND1: mitochondrially encoded NADH:ubiquinone oxidoreductase core subunit 1 [Source:HGNC Symbol;Acc:HGNC:7455]', 'MT-ND2: mitochondrially encoded NADH:ubiquinone oxidoreductase core subunit 2 [Source:HGNC Symbol;Acc:HGNC:7456]', 'MT-ND3: mitochondrially encoded NADH:ubiquinone oxidoreductase core subunit 3 [Source:HGNC Symbol;Acc:HGNC:7458]', 'MT-ND4: mitochondrially encoded NADH:ubiquinone o…
55	GO:0006120	mitochondrial electron transport, NADH to ubiquinone	The transfer of electrons from NADH to ubiquinone that occurs during oxidative phosphorylation, mediated by the multisubunit enzyme known as complex I.	6.602376212583812e-05	2.5994832041343665	57	biological_process	4	['MT-ND1: mitochondrially encoded NADH:ubiquinone oxidoreductase core subunit 1 [Source:HGNC Symbol;Acc:HGNC:7455]', 'MT-ND2: mitochondrially encoded NADH:ubiquinone oxidoreductase core subunit 2 [Source:HGNC Symbol;Acc:HGNC:7456]', 'MT-ND3: mitochondrially encoded NADH:ubiquinone oxidoreductase core subunit 3 [Source:HGNC Symbol;Acc:HGNC:7458]', 'MT-ND4L: mitochondrially encoded NADH:ubiquinone …
56	GO:0007268	chemical synaptic transmission	The vesicular release of classical neurotransmitter molecules from a presynapse, across a chemical synapse, the subsequent activation of neurotransmitter receptors at the postsynapse of a target cell (neuron, muscle, or secretory cell) and the effects of this activation on the postsynaptic membrane potential and ionic composition of the postsynaptic cytosol. This process encompasses both spontane…	0.009080634731442888	2.0795865633074935	265	biological_process	4	['DRD4: dopamine receptor D4 [Source:HGNC Symbol;Acc:HGNC:3025]', 'OR5T2: olfactory receptor family 5 subfamily T member 2 [Source:HGNC Symbol;Acc:HGNC:15296]', 'OR5T3: olfactory receptor family 5 subfamily T member 3 [Source:HGNC Symbol;Acc:HGNC:15297]', 'APBA1: amyloid beta precursor protein binding family A member 1 [Source:HGNC Symbol;Acc:HGNC:578]', 'APBA2: amyloid beta precursor protein bin…
57	GO:0007219	Notch signaling pathway	A series of molecular signals initiated by the binding of an extracellular ligand to the receptor Notch on the surface of a target cell, and ending with regulation of a downstream cellular process, e.g. transcription.	0.0027338921730438734	2.3106517370083264	129	biological_process	4	['DLL1: delta like canonical Notch ligand 1 [Source:HGNC Symbol;Acc:HGNC:2908]', 'HES5: hes family bHLH transcription factor 5 [Source:HGNC Symbol;Acc:HGNC:19764]', 'DTX2: deltex E3 ubiquitin ligase 2 [Source:HGNC Symbol;Acc:HGNC:15973]', 'CFD: complement factor D [Source:HGNC Symbol;Acc:HGNC:2771]', 'NOTCH4: notch receptor 4 [Source:HGNC Symbol;Acc:HGNC:7884]', 'NOTCH4: notch receptor 4 [Source:…
58	GO:0044267	cellular protein metabolic process	The chemical reactions and pathways involving a specific protein, rather than of proteins in general, occurring at the level of an individual cell. Includes cellular protein modification.	0.0012055267422861455	2.5994832041343665	230	biological_process	4	['B2M: beta-2-microglobulin [Source:HGNC Symbol;Acc:HGNC:914]', 'SERPINA10: serpin family A member 10 [Source:HGNC Symbol;Acc:HGNC:15996]', 'C4A: complement C4A (Rodgers blood group) [Source:HGNC Symbol;Acc:HGNC:1323]', 'C4A: complement C4A (Rodgers blood group) [Source:HGNC Symbol;Acc:HGNC:1323]', 'APP: amyloid beta precursor protein [Source:HGNC Symbol;Acc:HGNC:620]', 'ITM2B: integral membrane …
59	GO:0007611	learning or memory	The acquisition and processing of information and/or the storage and retrieval of this information over time.	0.0031641121844790737	2.599483204134367	82	biological_process	4	['LILRB2: leukocyte immunoglobulin like receptor B2 [Source:HGNC Symbol;Acc:HGNC:6606]', 'LILRB2: leukocyte immunoglobulin like receptor B2 [Source:HGNC Symbol;Acc:HGNC:6606]', 'B2M: beta-2-microglobulin [Source:HGNC Symbol;Acc:HGNC:914]', 'LILRB2: leukocyte immunoglobulin like receptor B2 [Source:HGNC Symbol;Acc:HGNC:6606]', 'MAPT: microtubule associated protein tau [Source:HGNC Symbol;Acc:HGNC:…
60	GO:0021549	cerebellum development	The process whose specific outcome is the progression of the cerebellum over time, from its formation to the mature structure. The cerebellum is the portion of the brain in the back of the head between the cerebrum and the pons. In mice, the cerebellum controls balance for walking and standing, modulates the force and range of movement and is involved in the learning of motor skills.	0.008291299205924734	2.5994832041343665	59	biological_process	4	['MT-CO1: mitochondrially encoded cytochrome c oxidase I [Source:HGNC Symbol;Acc:HGNC:7419]', 'MT-ND4: mitochondrially encoded NADH:ubiquinone oxidoreductase core subunit 4 [Source:HGNC Symbol;Acc:HGNC:7459]', 'LHX1: LIM homeobox 1 [Source:HGNC Symbol;Acc:HGNC:6593]', 'GART: phosphoribosylglycinamide formyltransferase, phosphoribosylglycinamide synthetase, phosphoribosylaminoimidazole synthetase …
61	GO:0007249	I-kappaB kinase/NF-kappaB signaling	The process in which a signal is passed on to downstream components within the cell through the I-kappaB-kinase (IKK)-dependent activation of NF-kappaB. The cascade begins with activation of a trimeric IKK complex (consisting of catalytic kinase subunits IKKalpha and/or IKKbeta, and the regulatory scaffold protein NEMO) and ends with the regulation of transcription of target genes by NF-kappaB. I…	0.008291299205924734	2.5994832041343665	80	biological_process	4	['NFKBIL1: NFKB inhibitor like 1 [Source:HGNC Symbol;Acc:HGNC:7800]', 'TNF: tumor necrosis factor [Source:HGNC Symbol;Acc:HGNC:11892]', 'NFKBIL1: NFKB inhibitor like 1 [Source:HGNC Symbol;Acc:HGNC:7800]', 'TNF: tumor necrosis factor [Source:HGNC Symbol;Acc:HGNC:11892]', 'NFKBIL1: NFKB inhibitor like 1 [Source:HGNC Symbol;Acc:HGNC:7800]', 'NFKBIL1: NFKB inhibitor like 1 [Source:HGNC Symbol;Acc:HGN…
62	GO:0000413	protein peptidyl-prolyl isomerization	The modification of a protein by cis-trans isomerization of a proline residue.	0.008291299205924734	2.5994832041343665	46	biological_process	4	['PPIAL4F: peptidylprolyl isomerase A like 4F [Source:HGNC Symbol;Acc:HGNC:33999]', 'FKBPL: FKBP prolyl isomerase like [Source:HGNC Symbol;Acc:HGNC:13949]', 'PPIL2: peptidylprolyl isomerase like 2 [Source:HGNC Symbol;Acc:HGNC:9261]', 'FKBP1A: FKBP prolyl isomerase 1A [Source:HGNC Symbol;Acc:HGNC:3711]', 'FKBP3: FKBP prolyl isomerase 3 [Source:HGNC Symbol;Acc:HGNC:3719]', 'FKBP14: FKBP prolyl isom…
63	GO:0005856	cytoskeleton	Any of the various filamentous elements that form the internal framework of cells, and typically remain after treatment of the cells with mild detergent to remove membrane constituents and soluble components of the cytoplasm. The term embraces intermediate filaments, microfilaments, microtubules, the microtrabecular lattice, and other structures characterized by a polymeric filamentous nature and…	0.005019193269257454	1.2915625600615028	1473	cellular_component	4	['DLG5: discs large MAGUK scaffold protein 5 [Source:HGNC Symbol;Acc:HGNC:2904]', 'DNAH10: dynein axonemal heavy chain 10 [Source:HGNC Symbol;Acc:HGNC:2941]', 'CCDC92: coiled-coil domain containing 92 [Source:HGNC Symbol;Acc:HGNC:29563]', 'TUBGCP5: tubulin gamma complex associated protein 5 [Source:HGNC Symbol;Acc:HGNC:18600]', 'SKA1: spindle and kinetochore associated complex subunit 1 [Source:H…
64	GO:0005813	centrosome	A structure comprised of a core structure (in most organisms, a pair of centrioles) and peripheral material from which a microtubule-based structure, such as a spindle apparatus, is organized. Centrosomes occur close to the nucleus during interphase in many eukaryotic cells, though in animal cells it changes continually during the cell-division cycle.	0.004870179578634444	1.3915259636827013	548	cellular_component	4	['CCDC92: coiled-coil domain containing 92 [Source:HGNC Symbol;Acc:HGNC:29563]', 'SPATC1L: spermatogenesis and centriole associated 1 like [Source:HGNC Symbol;Acc:HGNC:1298]', 'RAB11FIP3: RAB11 family interacting protein 3 [Source:HGNC Symbol;Acc:HGNC:17224]', 'AK6: adenylate kinase 6 [Source:HGNC Symbol;Acc:HGNC:49151]', 'CEP72: centrosomal protein 72 [Source:HGNC Symbol;Acc:HGNC:25547]', 'HSPA1…
65	GO:0048471	perinuclear region of cytoplasm	Cytoplasm situated near, or occurring around, the nucleus.	0.009622000215417524	1.3558458107677605	764	cellular_component	4	['HRAS: HRas proto-oncogene, GTPase [Source:HGNC Symbol;Acc:HGNC:5173]', 'CDK7: cyclin dependent kinase 7 [Source:HGNC Symbol;Acc:HGNC:1778]', 'HSPA1A: heat shock protein family A (Hsp70) member 1A [Source:HGNC Symbol;Acc:HGNC:5232]', 'HSPA1B: heat shock protein family A (Hsp70) member 1B [Source:HGNC Symbol;Acc:HGNC:5233]', 'AIF1: allograft inflammatory factor 1 [Source:HGNC Symbol;Acc:HGNC:352]…
66	GO:0030054	cell junction	A cellular component that forms a specialized region of connection between two or more cells, or between a cell and the extracellular matrix, or between two membrane-bound components of a cell, such as flagella.	0.006906243949161604	1.5627906976744186	1009	cellular_component	4	['DLG5: discs large MAGUK scaffold protein 5 [Source:HGNC Symbol;Acc:HGNC:2904]', 'CNTNAP2: contactin associated protein 2 [Source:HGNC Symbol;Acc:HGNC:13830]', 'ABR: ABR activator of RhoGEF and GTPase [Source:HGNC Symbol;Acc:HGNC:81]', 'DLL1: delta like canonical Notch ligand 1 [Source:HGNC Symbol;Acc:HGNC:2908]', 'GABBR1: gamma-aminobutyric acid type B receptor subunit 1 [Source:HGNC Symbol;Acc…
67	GO:0043005	neuron projection	A prolongation or process extending from a nerve cell, e.g. an axon or dendrite.	0.0075689929699190904	1.7364341085271318	474	cellular_component	4	['MT-ND5: mitochondrially encoded NADH:ubiquinone oxidoreductase core subunit 5 [Source:HGNC Symbol;Acc:HGNC:7461]', 'NPBWR2: neuropeptides B and W receptor 2 [Source:HGNC Symbol;Acc:HGNC:4530]', 'CYFIP1: cytoplasmic FMR1 interacting protein 1 [Source:HGNC Symbol;Acc:HGNC:13759]', 'SMN2: survival of motor neuron 2, centromeric [Source:HGNC Symbol;Acc:HGNC:11118]', 'SMN1: survival of motor neuron …
68	GO:0005747	mitochondrial respiratory chain complex I	A protein complex located in the mitochondrial inner membrane that forms part of the mitochondrial respiratory chain. It contains about 25 different polypeptide subunits, including NADH dehydrogenase (ubiquinone), flavin mononucleotide and several different iron-sulfur clusters containing non-heme iron. The iron undergoes oxidation-reduction between Fe(II) and Fe(III), and catalyzes proton transl…	6.471962084639338e-05	2.604651162790698	66	cellular_component	4	['MT-ND1: mitochondrially encoded NADH:ubiquinone oxidoreductase core subunit 1 [Source:HGNC Symbol;Acc:HGNC:7455]', 'MT-ND2: mitochondrially encoded NADH:ubiquinone oxidoreductase core subunit 2 [Source:HGNC Symbol;Acc:HGNC:7456]', 'MT-ND3: mitochondrially encoded NADH:ubiquinone oxidoreductase core subunit 3 [Source:HGNC Symbol;Acc:HGNC:7458]', 'MT-ND4L: mitochondrially encoded NADH:ubiquinone …
69	GO:0005929	cilium	A specialized eukaryotic organelle that consists of a filiform extrusion of the cell surface and of some cytoplasmic parts. Each cilium is largely bounded by an extrusion of the cytoplasmic (plasma) membrane, and contains a regular longitudinal array of microtubules, anchored to a basal body.	0.004100385414295405	2.13107822410148	406	cellular_component	4	['DNAH10: dynein axonemal heavy chain 10 [Source:HGNC Symbol;Acc:HGNC:2941]', 'TAS2R46: taste 2 receptor member 46 [Source:HGNC Symbol;Acc:HGNC:18877]', 'TAS2R43: taste 2 receptor member 43 [Source:HGNC Symbol;Acc:HGNC:18875]', 'CATSPERB: cation channel sperm associated auxiliary subunit beta [Source:HGNC Symbol;Acc:HGNC:20500]', 'CEP20: centrosomal protein 20 [Source:HGNC Symbol;Acc:HGNC:26435]'…
70	GO:0070469	respirasome	The protein complexes that form the electron transport system (the respiratory chain), associated with a cell membrane, usually the plasma membrane (in prokaryotes) or the inner mitochondrial membrane (on eukaryotes). The respiratory chain complexes transfer electrons from an electron donor to an electron acceptor and are associated with a proton pump to create a transmembrane electrochemical gra…	0.00017104471223662292	2.604651162790698	79	cellular_component	4	['MT-ND1: mitochondrially encoded NADH:ubiquinone oxidoreductase core subunit 1 [Source:HGNC Symbol;Acc:HGNC:7455]', 'MT-ND2: mitochondrially encoded NADH:ubiquinone oxidoreductase core subunit 2 [Source:HGNC Symbol;Acc:HGNC:7456]', 'MT-CO1: mitochondrially encoded cytochrome c oxidase I [Source:HGNC Symbol;Acc:HGNC:7419]', 'MT-CO2: mitochondrially encoded cytochrome c oxidase II [Source:HGNC Sym…
71	GO:0005875	microtubule associated complex	Any multimeric complex connected to a microtubule.	0.003126537697678632	2.604651162790698	37	cellular_component	4	['STAU1: staufen double-stranded RNA binding protein 1 [Source:HGNC Symbol;Acc:HGNC:11370]', 'DCTN3: dynactin subunit 3 [Source:HGNC Symbol;Acc:HGNC:2713]', 'MID1: midline 1 [Source:HGNC Symbol;Acc:HGNC:7095]', 'SPTBN5: spectrin beta, non-erythrocytic 5 [Source:HGNC Symbol;Acc:HGNC:15680]', 'RANBP9: RAN binding protein 9 [Source:HGNC Symbol;Acc:HGNC:13727]', 'MAP1A: microtubule associated protein…
72	GO:0097060	synaptic membrane	A specialized area of membrane on either the presynaptic or the postsynaptic side of a synapse, the junction between a nerve fiber of one neuron and another neuron or muscle fiber or glial cell.	0.003126537697678632	2.604651162790698	38	cellular_component	4	['SYNJ1: synaptojanin 1 [Source:HGNC Symbol;Acc:HGNC:11503]', 'FLRT3: fibronectin leucine rich transmembrane protein 3 [Source:HGNC Symbol;Acc:HGNC:3762]', 'NIPSNAP1: nipsnap homolog 1 [Source:HGNC Symbol;Acc:HGNC:7827]', 'RIMS4: regulating synaptic membrane exocytosis 4 [Source:HGNC Symbol;Acc:HGNC:16183]', 'ANXA1: annexin A1 [Source:HGNC Symbol;Acc:HGNC:533]', 'ITGB1: integrin subunit beta 1 [S…
73	GO:0032391	photoreceptor connecting cilium	The portion of the photoreceptor cell cilium linking the photoreceptor inner and outer segments. It's considered to be equivalent to the ciliary transition zone.	0.008209207619818804	2.604651162790698	44	cellular_component	4	['CFAP410: cilia and flagella associated protein 410 [Source:HGNC Symbol;Acc:HGNC:1260]', 'CETN1: centrin 1 [Source:HGNC Symbol;Acc:HGNC:1866]', 'IFT52: intraflagellar transport 52 [Source:HGNC Symbol;Acc:HGNC:15901]', 'RP1L1: RP1 like 1 [Source:HGNC Symbol;Acc:HGNC:15946]', 'TOPORS: TOP1 binding arginine/serine rich protein, E3 ubiquitin ligase [Source:HGNC Symbol;Acc:HGNC:21653]', 'RPGRIP1: RPG…
74	GO:0004842	ubiquitin-protein transferase activity	Catalysis of the transfer of ubiquitin from one protein to another via the reaction X-Ub + Y --> Y-Ub + X, where both X-Ub and Y-Ub are covalent linkages.	0.004137615490612811	1.4479107664154067	283	molecular_function	4	['TRIM27: tripartite motif containing 27 [Source:HGNC Symbol;Acc:HGNC:9975]', 'TRIM27: tripartite motif containing 27 [Source:HGNC Symbol;Acc:HGNC:9975]', 'TRIM27: tripartite motif containing 27 [Source:HGNC Symbol;Acc:HGNC:9975]', 'TRIM27: tripartite motif containing 27 [Source:HGNC Symbol;Acc:HGNC:9975]', 'TRIM69: tripartite motif containing 69 [Source:HGNC Symbol;Acc:HGNC:17857]', 'HERC2: HECT…
75	GO:0061630	ubiquitin protein ligase activity	Catalysis of the transfer of ubiquitin to a substrate protein via the reaction X-ubiquitin + S -> X + S-ubiquitin, where X is either an E2 or E3 enzyme, the X-ubiquitin linkage is a thioester bond, and the S-ubiquitin linkage is an amide bond: an isopeptide bond between the C-terminal glycine of ubiquitin and the epsilon-amino group of lysine residues in the substrate or, in the linear extension …	0.003645169004763307	1.5100685518423307	374	molecular_function	4	['TRIM27: tripartite motif containing 27 [Source:HGNC Symbol;Acc:HGNC:9975]', 'TRIM27: tripartite motif containing 27 [Source:HGNC Symbol;Acc:HGNC:9975]', 'TRIM27: tripartite motif containing 27 [Source:HGNC Symbol;Acc:HGNC:9975]', 'TRIM27: tripartite motif containing 27 [Source:HGNC Symbol;Acc:HGNC:9975]', 'TRIM69: tripartite motif containing 69 [Source:HGNC Symbol;Acc:HGNC:17857]', 'PPP1R11: pr…
76	GO:0008137	NADH dehydrogenase (ubiquinone) activity	Catalysis of the reaction: NADH + ubiquinone + 5 H(+)(in) <=> NAD(+) + ubiquinol + 4 H(+)(out).	0.00018086861664747976	2.588688946015424	54	molecular_function	4	['MT-ND1: mitochondrially encoded NADH:ubiquinone oxidoreductase core subunit 1 [Source:HGNC Symbol;Acc:HGNC:7455]', 'MT-ND2: mitochondrially encoded NADH:ubiquinone oxidoreductase core subunit 2 [Source:HGNC Symbol;Acc:HGNC:7456]', 'MT-ND3: mitochondrially encoded NADH:ubiquinone oxidoreductase core subunit 3 [Source:HGNC Symbol;Acc:HGNC:7458]', 'MT-ND4L: mitochondrially encoded NADH:ubiquinone …
77	GO:0005516	calmodulin binding	Interacting selectively and non-covalently with calmodulin, a calcium-binding protein with many roles, both in the calcium-bound and calcium-free states.	0.0066121322093358244	2.265102827763496	209	molecular_function	4	['TJP1: tight junction protein 1 [Source:HGNC Symbol;Acc:HGNC:11827]', 'MYH11: myosin heavy chain 11 [Source:HGNC Symbol;Acc:HGNC:7569]', 'SRY: sex determining region Y [Source:HGNC Symbol;Acc:HGNC:11311]', 'EEF2K: eukaryotic elongation factor 2 kinase [Source:HGNC Symbol;Acc:HGNC:24615]', 'CACNA1C: calcium voltage-gated channel subunit alpha1 C [Source:HGNC Symbol;Acc:HGNC:1390]', 'ATP5IF1: ATP …
78	GO:0000987	cis-regulatory region sequence-specific DNA binding	Interacting selectively and non-covalently with a specific upstream regulatory DNA sequence (transcription factor recognition sequence or binding site) located in cis relative to the transcription start site (i.e., on the same strand of DNA) of a gene transcribed by some RNA polymerase. The proximal promoter is in cis with and relatively close to the core promoter.	0.008466660922576207	2.588688946015424	79	molecular_function	4	['POU5F1: POU class 5 homeobox 1 [Source:HGNC Symbol;Acc:HGNC:9221]', 'POU5F1: POU class 5 homeobox 1 [Source:HGNC Symbol;Acc:HGNC:9221]', 'POU5F1: POU class 5 homeobox 1 [Source:HGNC Symbol;Acc:HGNC:9221]', 'POU5F1: POU class 5 homeobox 1 [Source:HGNC Symbol;Acc:HGNC:9221]', 'POU5F1: POU class 5 homeobox 1 [Source:HGNC Symbol;Acc:HGNC:9221]', 'POU5F1: POU class 5 homeobox 1 [Source:HGNC Symbol;A…
79	GO:0003755	peptidyl-prolyl cis-trans isomerase activity	Catalysis of the reaction: peptidyl-proline (omega=180) = peptidyl-proline (omega=0).	0.008466660922576207	2.588688946015424	46	molecular_function	4	['PPIAL4F: peptidylprolyl isomerase A like 4F [Source:HGNC Symbol;Acc:HGNC:33999]', 'FKBPL: FKBP prolyl isomerase like [Source:HGNC Symbol;Acc:HGNC:13949]', 'PPIL2: peptidylprolyl isomerase like 2 [Source:HGNC Symbol;Acc:HGNC:9261]', 'FKBP1A: FKBP prolyl isomerase 1A [Source:HGNC Symbol;Acc:HGNC:3711]', 'FKBP3: FKBP prolyl isomerase 3 [Source:HGNC Symbol;Acc:HGNC:3719]', 'FKBP14: FKBP prolyl isom…
80	GO:0003954	NADH dehydrogenase activity	Catalysis of the reaction: NADH + H+ + acceptor = NAD+ + reduced acceptor.	0.008466660922576207	2.588688946015424	12	molecular_function	4	['MT-ND5: mitochondrially encoded NADH:ubiquinone oxidoreductase core subunit 5 [Source:HGNC Symbol;Acc:HGNC:7461]', 'NDUFS3: NADH:ubiquinone oxidoreductase core subunit S3 [Source:HGNC Symbol;Acc:HGNC:7710]', 'NDUFS7: NADH:ubiquinone oxidoreductase core subunit S7 [Source:HGNC Symbol;Acc:HGNC:7714]', 'NDUFA9: NADH:ubiquinone oxidoreductase subunit A9 [Source:HGNC Symbol;Acc:HGNC:7693]', 'NDUFB1:…
81	GO:0016567	protein ubiquitination	The process in which one or more ubiquitin groups are added to a protein.	0.000689079165076711	1.336457357075914	700	biological_process	2	['TRIM27: tripartite motif containing 27 [Source:HGNC Symbol;Acc:HGNC:9975]', 'TRIM27: tripartite motif containing 27 [Source:HGNC Symbol;Acc:HGNC:9975]', 'DTX2: deltex E3 ubiquitin ligase 2 [Source:HGNC Symbol;Acc:HGNC:15973]', 'TRIM27: tripartite motif containing 27 [Source:HGNC Symbol;Acc:HGNC:9975]', 'TRIM27: tripartite motif containing 27 [Source:HGNC Symbol;Acc:HGNC:9975]', 'UBD: ubiquitin …
82	GO:0007399	nervous system development	The process whose specific outcome is the progression of nervous tissue over time, from its formation to its mature state.	0.005312005718998885	1.70446735395189	571	biological_process	2	['MYT1: myelin transcription factor 1 [Source:HGNC Symbol;Acc:HGNC:7622]', 'SERF1B: small EDRK-rich factor 1B [Source:HGNC Symbol;Acc:HGNC:10756]', 'SMN2: survival of motor neuron 2, centromeric [Source:HGNC Symbol;Acc:HGNC:11118]', 'SERF1A: small EDRK-rich factor 1A [Source:HGNC Symbol;Acc:HGNC:10755]', 'SMN1: survival of motor neuron 1, telomeric [Source:HGNC Symbol;Acc:HGNC:11117]', 'HES5: hes…
83	GO:0055114	oxidation-reduction process	A metabolic process that results in the removal or addition of one or more electrons to or from a substance, with or without the concomitant removal or addition of a proton or protons.	0.005312005718998885	1.70446735395189	811	biological_process	2	['MT-ND1: mitochondrially encoded NADH:ubiquinone oxidoreductase core subunit 1 [Source:HGNC Symbol;Acc:HGNC:7455]', 'MT-ND2: mitochondrially encoded NADH:ubiquinone oxidoreductase core subunit 2 [Source:HGNC Symbol;Acc:HGNC:7456]', 'MT-CO1: mitochondrially encoded cytochrome c oxidase I [Source:HGNC Symbol;Acc:HGNC:7419]', 'MT-CO2: mitochondrially encoded cytochrome c oxidase II [Source:HGNC Sym…
84	GO:0031398	positive regulation of protein ubiquitination	Any process that activates or increases the frequency, rate or extent of the addition of ubiquitin groups to a protein.	0.004262152786336137	1.8465063001145474	77	biological_process	2	['NSMCE3: NSE3 homolog, SMC5-SMC6 complex component [Source:HGNC Symbol;Acc:HGNC:7677]', 'DNAJA3: DnaJ heat shock protein family (Hsp40) member A3 [Source:HGNC Symbol;Acc:HGNC:11808]', 'MYCBP2: MYC binding protein 2 [Source:HGNC Symbol;Acc:HGNC:23386]', 'NDFIP2: Nedd4 family interacting protein 2 [Source:HGNC Symbol;Acc:HGNC:18537]', 'PTTG1IP: PTTG1 interacting protein [Source:HGNC Symbol;Acc:HGN…
85	GO:0043123	positive regulation of I-kappaB kinase/NF-kappaB signaling	Any process that activates or increases the frequency, rate or extent of I-kappaB kinase/NF-kappaB signaling.	0.0006654297588784445	2.077319587628866	203	biological_process	2	['TRIM27: tripartite motif containing 27 [Source:HGNC Symbol;Acc:HGNC:9975]', 'TRIM27: tripartite motif containing 27 [Source:HGNC Symbol;Acc:HGNC:9975]', 'TRIM27: tripartite motif containing 27 [Source:HGNC Symbol;Acc:HGNC:9975]', 'TRIM27: tripartite motif containing 27 [Source:HGNC Symbol;Acc:HGNC:9975]', 'UBD: ubiquitin D [Source:HGNC Symbol;Acc:HGNC:18795]', 'UBD: ubiquitin D [Source:HGNC Sym…
86	GO:0001701	in utero embryonic development	The process whose specific outcome is the progression of the embryo in the uterus over time, from formation of the zygote in the oviduct, to birth. An example of this process is found in Mus musculus.	0.00813909050079025	1.804730139478472	235	biological_process	2	['MT-ND4: mitochondrially encoded NADH:ubiquinone oxidoreductase core subunit 4 [Source:HGNC Symbol;Acc:HGNC:7459]', 'GABPA: GA binding protein transcription factor subunit alpha [Source:HGNC Symbol;Acc:HGNC:4071]', 'RNASEH2B: ribonuclease H2 subunit B [Source:HGNC Symbol;Acc:HGNC:25671]', 'LIG4: DNA ligase 4 [Source:HGNC Symbol;Acc:HGNC:6601]', 'ATP11A: ATPase phospholipid transporting 11A [Sour…
87	GO:0042127	regulation of cell population proliferation	Any process that modulates the frequency, rate or extent of cell proliferation.	0.0004386159195561669	2.191458026509573	223	biological_process	2	['RBFOX2: RNA binding fox-1 homolog 2 [Source:HGNC Symbol;Acc:HGNC:9906]', 'TNK1: tyrosine kinase non receptor 1 [Source:HGNC Symbol;Acc:HGNC:11940]', 'PDX1: pancreatic and duodenal homeobox 1 [Source:HGNC Symbol;Acc:HGNC:6107]', 'MIR155: microRNA 155 [Source:HGNC Symbol;Acc:HGNC:31542]', 'PDS5B: PDS5 cohesin associated factor B [Source:HGNC Symbol;Acc:HGNC:20418]', 'FOXO1: forkhead box O1 [Sourc…
88	GO:0006120	mitochondrial electron transport, NADH to ubiquinone	The transfer of electrons from NADH to ubiquinone that occurs during oxidative phosphorylation, mediated by the multisubunit enzyme known as complex I.	3.003028878249993e-05	2.556701030927835	57	biological_process	2	['MT-ND1: mitochondrially encoded NADH:ubiquinone oxidoreductase core subunit 1 [Source:HGNC Symbol;Acc:HGNC:7455]', 'MT-ND2: mitochondrially encoded NADH:ubiquinone oxidoreductase core subunit 2 [Source:HGNC Symbol;Acc:HGNC:7456]', 'MT-ND3: mitochondrially encoded NADH:ubiquinone oxidoreductase core subunit 3 [Source:HGNC Symbol;Acc:HGNC:7458]', 'MT-ND4L: mitochondrially encoded NADH:ubiquinone …
89	GO:0031124	mRNA 3'-end processing	Any process involved in forming the mature 3' end of an mRNA molecule.	0.007288363752372563	1.874914089347079	65	biological_process	2	['DDX39B: DExD-box helicase 39B [Source:HGNC Symbol;Acc:HGNC:13917]', 'DDX39B: DExD-box helicase 39B [Source:HGNC Symbol;Acc:HGNC:13917]', 'DDX39B: DExD-box helicase 39B [Source:HGNC Symbol;Acc:HGNC:13917]', 'DDX39B: DExD-box helicase 39B [Source:HGNC Symbol;Acc:HGNC:13917]', 'DDX39B: DExD-box helicase 39B [Source:HGNC Symbol;Acc:HGNC:13917]', 'DDX39B: DExD-box helicase 39B [Source:HGNC Symbol;Ac…
90	GO:0032981	mitochondrial respiratory chain complex I assembly	The aggregation, arrangement and bonding together of a set of components to form mitochondrial respiratory chain complex I.	3.003028878249993e-05	2.556701030927835	74	biological_process	2	['MT-ND1: mitochondrially encoded NADH:ubiquinone oxidoreductase core subunit 1 [Source:HGNC Symbol;Acc:HGNC:7455]', 'MT-ND2: mitochondrially encoded NADH:ubiquinone oxidoreductase core subunit 2 [Source:HGNC Symbol;Acc:HGNC:7456]', 'MT-ND3: mitochondrially encoded NADH:ubiquinone oxidoreductase core subunit 3 [Source:HGNC Symbol;Acc:HGNC:7458]', 'MT-ND4: mitochondrially encoded NADH:ubiquinone o…
91	GO:0008150	biological_process	A biological process represents a specific objective that the organism is genetically programmed to achieve. Biological processes are often described by their outcome or ending state, e.g., the biological process of cell division results in the creation of two daughter cells (a divided cell) from a single parent cell. A biological process is accomplished by a particular set of molecular functions…	0.00716915145631499	2.2371134020618557	635	biological_process	2	['KRTAP1-5: keratin associated protein 1-5 [Source:HGNC Symbol;Acc:HGNC:16777]', 'KRTAP1-3: keratin associated protein 1-3 [Source:HGNC Symbol;Acc:HGNC:16771]', 'KRTAP1-1: keratin associated protein 1-1 [Source:HGNC Symbol;Acc:HGNC:16772]', 'SPATC1L: spermatogenesis and centriole associated 1 like [Source:HGNC Symbol;Acc:HGNC:1298]', 'TMEM50B: transmembrane protein 50B [Source:HGNC Symbol;Acc:HGN…
92	GO:0010803	regulation of tumor necrosis factor-mediated signaling pathway	Any process that modulates the rate or extent of the tumor necrosis factor-mediated signaling pathway. The tumor necrosis factor-mediated signaling pathway is the series of molecular signals generated as a consequence of tumor necrosis factor binding to a cell surface receptor.	0.00716915145631499	2.2371134020618557	36	biological_process	2	['TNF: tumor necrosis factor [Source:HGNC Symbol;Acc:HGNC:11892]', 'TNF: tumor necrosis factor [Source:HGNC Symbol;Acc:HGNC:11892]', 'TNF: tumor necrosis factor [Source:HGNC Symbol;Acc:HGNC:11892]', 'TNF: tumor necrosis factor [Source:HGNC Symbol;Acc:HGNC:11892]', 'TNF: tumor necrosis factor [Source:HGNC Symbol;Acc:HGNC:11892]', 'TNF: tumor necrosis factor [Source:HGNC Symbol;Acc:HGNC:11892]', 'R…
93	GO:0007249	I-kappaB kinase/NF-kappaB signaling	The process in which a signal is passed on to downstream components within the cell through the I-kappaB-kinase (IKK)-dependent activation of NF-kappaB. The cascade begins with activation of a trimeric IKK complex (consisting of catalytic kinase subunits IKKalpha and/or IKKbeta, and the regulatory scaffold protein NEMO) and ends with the regulation of transcription of target genes by NF-kappaB. I…	0.00349647005416565	2.5567010309278353	80	biological_process	2	['NFKBIL1: NFKB inhibitor like 1 [Source:HGNC Symbol;Acc:HGNC:7800]', 'TNF: tumor necrosis factor [Source:HGNC Symbol;Acc:HGNC:11892]', 'NFKBIL1: NFKB inhibitor like 1 [Source:HGNC Symbol;Acc:HGNC:7800]', 'TNF: tumor necrosis factor [Source:HGNC Symbol;Acc:HGNC:11892]', 'NFKBIL1: NFKB inhibitor like 1 [Source:HGNC Symbol;Acc:HGNC:7800]', 'NFKBIL1: NFKB inhibitor like 1 [Source:HGNC Symbol;Acc:HGN…
94	GO:0050905	neuromuscular process	Any process pertaining to the functions of the nervous and muscular systems of an organism.	0.009010485492068121	2.556701030927835	29	biological_process	2	['SPART: spartin [Source:HGNC Symbol;Acc:HGNC:18514]', 'STRA6: signaling receptor and transporter of retinol STRA6 [Source:HGNC Symbol;Acc:HGNC:30650]', 'MYCBP2: MYC binding protein 2 [Source:HGNC Symbol;Acc:HGNC:23386]', 'AGTPBP1: ATP/GTP binding protein 1 [Source:HGNC Symbol;Acc:HGNC:17258]', 'POMK: protein O-mannose kinase [Source:HGNC Symbol;Acc:HGNC:26267]', 'UCHL1: ubiquitin C-terminal hydr…
95	GO:0070423	nucleotide-binding oligomerization domain containing signaling pathway	Any series of molecular signals generated as a consequence of binding to a nucleotide-binding oligomerization domain containing (NOD) protein.	0.009010485492068121	2.556701030927835	22	biological_process	2	['ITCH: itchy E3 ubiquitin protein ligase [Source:HGNC Symbol;Acc:HGNC:13890]', 'TAB1: TGF-beta activated kinase 1 (MAP3K7) binding protein 1 [Source:HGNC Symbol;Acc:HGNC:18157]', 'UBE2V1: ubiquitin conjugating enzyme E2 V1 [Source:HGNC Symbol;Acc:HGNC:12494]', 'TAB3: TGF-beta activated kinase 1 (MAP3K7) binding protein 3 [Source:HGNC Symbol;Acc:HGNC:30681]', 'NOD1: nucleotide binding oligomeriza…
96	GO:0005856	cytoskeleton	Any of the various filamentous elements that form the internal framework of cells, and typically remain after treatment of the cells with mild detergent to remove membrane constituents and soluble components of the cytoplasm. The term embraces intermediate filaments, microfilaments, microtubules, the microtrabecular lattice, and other structures characterized by a polymeric filamentous nature and…	0.0018163186042410475	1.3362603777027642	1473	cellular_component	2	['DLG5: discs large MAGUK scaffold protein 5 [Source:HGNC Symbol;Acc:HGNC:2904]', 'DNAH10: dynein axonemal heavy chain 10 [Source:HGNC Symbol;Acc:HGNC:2941]', 'CCDC92: coiled-coil domain containing 92 [Source:HGNC Symbol;Acc:HGNC:29563]', 'TUBGCP5: tubulin gamma complex associated protein 5 [Source:HGNC Symbol;Acc:HGNC:18600]', 'SKA1: spindle and kinetochore associated complex subunit 1 [Source:H…
97	GO:0005814	centriole	A cellular organelle, found close to the nucleus in many eukaryotic cells, consisting of a small cylinder with microtubular walls, 300-500 nm long and 150-250 nm in diameter. It contains nine short, parallel, peripheral microtubular fibrils, each fibril consisting of one complete microtubule fused to two incomplete microtubules. Cells usually have two centrioles, lying at right angles to each oth…	0.001405392143178905	2.047422680412371	163	cellular_component	2	['CCDC92: coiled-coil domain containing 92 [Source:HGNC Symbol;Acc:HGNC:29563]', 'HSPA1A: heat shock protein family A (Hsp70) member 1A [Source:HGNC Symbol;Acc:HGNC:5232]', 'HSPA1B: heat shock protein family A (Hsp70) member 1B [Source:HGNC Symbol;Acc:HGNC:5233]', 'CCHCR1: coiled-coil alpha-helical rod protein 1 [Source:HGNC Symbol;Acc:HGNC:13930]', 'CCHCR1: coiled-coil alpha-helical rod protein …
98	GO:0005747	mitochondrial respiratory chain complex I	A protein complex located in the mitochondrial inner membrane that forms part of the mitochondrial respiratory chain. It contains about 25 different polypeptide subunits, including NADH dehydrogenase (ubiquinone), flavin mononucleotide and several different iron-sulfur clusters containing non-heme iron. The iron undergoes oxidation-reduction between Fe(II) and Fe(III), and catalyzes proton transl…	2.969762697325088e-05	2.5592783505154637	66	cellular_component	2	['MT-ND1: mitochondrially encoded NADH:ubiquinone oxidoreductase core subunit 1 [Source:HGNC Symbol;Acc:HGNC:7455]', 'MT-ND2: mitochondrially encoded NADH:ubiquinone oxidoreductase core subunit 2 [Source:HGNC Symbol;Acc:HGNC:7456]', 'MT-ND3: mitochondrially encoded NADH:ubiquinone oxidoreductase core subunit 3 [Source:HGNC Symbol;Acc:HGNC:7458]', 'MT-ND4L: mitochondrially encoded NADH:ubiquinone …
99	GO:0070469	respirasome	The protein complexes that form the electron transport system (the respiratory chain), associated with a cell membrane, usually the plasma membrane (in prokaryotes) or the inner mitochondrial membrane (on eukaryotes). The respiratory chain complexes transfer electrons from an electron donor to an electron acceptor and are associated with a proton pump to create a transmembrane electrochemical gra…	7.722954316067517e-05	2.5592783505154637	79	cellular_component	2	['MT-ND1: mitochondrially encoded NADH:ubiquinone oxidoreductase core subunit 1 [Source:HGNC Symbol;Acc:HGNC:7455]', 'MT-ND2: mitochondrially encoded NADH:ubiquinone oxidoreductase core subunit 2 [Source:HGNC Symbol;Acc:HGNC:7456]', 'MT-CO1: mitochondrially encoded cytochrome c oxidase I [Source:HGNC Symbol;Acc:HGNC:7419]', 'MT-CO2: mitochondrially encoded cytochrome c oxidase II [Source:HGNC Sym…
100	GO:0005875	microtubule associated complex	Any multimeric complex connected to a microtubule.	0.0013450670299012834	2.5592783505154637	37	cellular_component	2	['STAU1: staufen double-stranded RNA binding protein 1 [Source:HGNC Symbol;Acc:HGNC:11370]', 'DCTN3: dynactin subunit 3 [Source:HGNC Symbol;Acc:HGNC:2713]', 'MID1: midline 1 [Source:HGNC Symbol;Acc:HGNC:7095]', 'SPTBN5: spectrin beta, non-erythrocytic 5 [Source:HGNC Symbol;Acc:HGNC:15680]', 'RANBP9: RAN binding protein 9 [Source:HGNC Symbol;Acc:HGNC:13727]', 'MAP1A: microtubule associated protein…
101	GO:0035579	specific granule membrane	The lipid bilayer surrounding a specific granule, a granule with a membranous, tubular internal structure, found primarily in mature neutrophil cells. Most are released into the extracellular fluid. Specific granules contain lactoferrin, lysozyme, vitamin B12 binding protein and elastase.	0.003475343346890166	2.559278350515464	123	cellular_component	2	['FCAR: Fc fragment of IgA receptor [Source:HGNC Symbol;Acc:HGNC:3608]', 'FCAR: Fc fragment of IgA receptor [Source:HGNC Symbol;Acc:HGNC:3608]', 'FCAR: Fc fragment of IgA receptor [Source:HGNC Symbol;Acc:HGNC:3608]', 'FCAR: Fc fragment of IgA receptor [Source:HGNC Symbol;Acc:HGNC:3608]', 'FCAR: Fc fragment of IgA receptor [Source:HGNC Symbol;Acc:HGNC:3608]', 'TARM1: T cell-interacting, activating…
102	GO:0004842	ubiquitin-protein transferase activity	Catalysis of the transfer of ubiquitin from one protein to another via the reaction X-Ub + Y --> Y-Ub + X, where both X-Ub and Y-Ub are covalent linkages.	0.001009619770517148	1.4938542938542938	283	molecular_function	2	['TRIM27: tripartite motif containing 27 [Source:HGNC Symbol;Acc:HGNC:9975]', 'TRIM27: tripartite motif containing 27 [Source:HGNC Symbol;Acc:HGNC:9975]', 'TRIM27: tripartite motif containing 27 [Source:HGNC Symbol;Acc:HGNC:9975]', 'TRIM27: tripartite motif containing 27 [Source:HGNC Symbol;Acc:HGNC:9975]', 'TRIM69: tripartite motif containing 69 [Source:HGNC Symbol;Acc:HGNC:17857]', 'HERC2: HECT…
103	GO:0008270	zinc ion binding	Interacting selectively and non-covalently with zinc (Zn) ions.	0.0007061713842869021	1.5443223443223444	941	molecular_function	2	['MYT1: myelin transcription factor 1 [Source:HGNC Symbol;Acc:HGNC:7622]', 'AL121581.1: novel transcript', 'GATAD2B: GATA zinc finger domain containing 2B [Source:HGNC Symbol;Acc:HGNC:30778]', 'APOBEC3A: apolipoprotein B mRNA editing enzyme catalytic subunit 3A [Source:HGNC Symbol;Acc:HGNC:17343]', 'GTF2H2: general transcription factor IIH subunit 2 [Source:HGNC Symbol;Acc:HGNC:4656]', 'TRIM27: t…
104	GO:0061630	ubiquitin protein ligase activity	Catalysis of the transfer of ubiquitin to a substrate protein via the reaction X-ubiquitin + S -> X + S-ubiquitin, where X is either an E2 or E3 enzyme, the X-ubiquitin linkage is a thioester bond, and the S-ubiquitin linkage is an amide bond: an isopeptide bond between the C-terminal glycine of ubiquitin and the epsilon-amino group of lysine residues in the substrate or, in the linear extension …	0.0011741469248798982	1.5357522980164489	374	molecular_function	2	['TRIM27: tripartite motif containing 27 [Source:HGNC Symbol;Acc:HGNC:9975]', 'TRIM27: tripartite motif containing 27 [Source:HGNC Symbol;Acc:HGNC:9975]', 'TRIM27: tripartite motif containing 27 [Source:HGNC Symbol;Acc:HGNC:9975]', 'TRIM27: tripartite motif containing 27 [Source:HGNC Symbol;Acc:HGNC:9975]', 'TRIM69: tripartite motif containing 69 [Source:HGNC Symbol;Acc:HGNC:17857]', 'PPP1R11: pr…
105	GO:0008137	NADH dehydrogenase (ubiquinone) activity	Catalysis of the reaction: NADH + ubiquinone + 5 H(+)(in) <=> NAD(+) + ubiquinol + 4 H(+)(out).	8.218084420964153e-05	2.5435897435897434	54	molecular_function	2	['MT-ND1: mitochondrially encoded NADH:ubiquinone oxidoreductase core subunit 1 [Source:HGNC Symbol;Acc:HGNC:7455]', 'MT-ND2: mitochondrially encoded NADH:ubiquinone oxidoreductase core subunit 2 [Source:HGNC Symbol;Acc:HGNC:7456]', 'MT-ND3: mitochondrially encoded NADH:ubiquinone oxidoreductase core subunit 3 [Source:HGNC Symbol;Acc:HGNC:7458]', 'MT-ND4L: mitochondrially encoded NADH:ubiquinone …
106	GO:0003954	NADH dehydrogenase activity	Catalysis of the reaction: NADH + H+ + acceptor = NAD+ + reduced acceptor.	0.009246352502717946	2.5435897435897434	12	molecular_function	2	['MT-ND5: mitochondrially encoded NADH:ubiquinone oxidoreductase core subunit 5 [Source:HGNC Symbol;Acc:HGNC:7461]', 'NDUFS3: NADH:ubiquinone oxidoreductase core subunit S3 [Source:HGNC Symbol;Acc:HGNC:7710]', 'NDUFS7: NADH:ubiquinone oxidoreductase core subunit S7 [Source:HGNC Symbol;Acc:HGNC:7714]', 'NDUFA9: NADH:ubiquinone oxidoreductase subunit A9 [Source:HGNC Symbol;Acc:HGNC:7693]', 'NDUFB1:…
107	GO:0016651	oxidoreductase activity, acting on NAD(P)H	Catalysis of an oxidation-reduction (redox) reaction in which NADH or NADPH acts as a hydrogen or electron donor and reduces a hydrogen or electron acceptor.	0.009246352502717946	2.5435897435897434	14	molecular_function	2	['MT-ND4L: mitochondrially encoded NADH:ubiquinone oxidoreductase core subunit 4L [Source:HGNC Symbol;Acc:HGNC:7460]', 'NDUFS1: NADH:ubiquinone oxidoreductase core subunit S1 [Source:HGNC Symbol;Acc:HGNC:7707]', 'NDUFS3: NADH:ubiquinone oxidoreductase core subunit S3 [Source:HGNC Symbol;Acc:HGNC:7710]', 'MIOX: myo-inositol oxygenase [Source:HGNC Symbol;Acc:HGNC:14522]', 'NDUFS4: NADH:ubiquinone o…
108	GO:0016567	protein ubiquitination	The process in which one or more ubiquitin groups are added to a protein.	0.0008418816049560771	1.340213155173785	700	biological_process	3	['TRIM27: tripartite motif containing 27 [Source:HGNC Symbol;Acc:HGNC:9975]', 'TRIM27: tripartite motif containing 27 [Source:HGNC Symbol;Acc:HGNC:9975]', 'DTX2: deltex E3 ubiquitin ligase 2 [Source:HGNC Symbol;Acc:HGNC:15973]', 'TRIM27: tripartite motif containing 27 [Source:HGNC Symbol;Acc:HGNC:9975]', 'TRIM27: tripartite motif containing 27 [Source:HGNC Symbol;Acc:HGNC:9975]', 'UBD: ubiquitin …
109	GO:0010629	negative regulation of gene expression	Any process that decreases the frequency, rate or extent of gene expression. Gene expression is the process in which a gene's coding sequence is converted into a mature gene product or products (proteins or RNA). This includes the production of an RNA transcript as well as any processing to produce a mature RNA product or an mRNA or circRNA (for protein-coding genes) and the translation of that m…	0.0018443019417050145	1.8368138765263038	343	biological_process	3	['HRAS: HRas proto-oncogene, GTPase [Source:HGNC Symbol;Acc:HGNC:5173]', 'UPK3B: uroplakin 3B [Source:HGNC Symbol;Acc:HGNC:21444]', 'MIF: macrophage migration inhibitory factor [Source:HGNC Symbol;Acc:HGNC:7097]', 'MAPT: microtubule associated protein tau [Source:HGNC Symbol;Acc:HGNC:6893]', 'MAPT: microtubule associated protein tau [Source:HGNC Symbol;Acc:HGNC:6893]', 'POU5F1: POU class 5 homeob…
110	GO:0042127	regulation of cell population proliferation	Any process that modulates the frequency, rate or extent of cell proliferation.	0.001012579995990847	2.112335958005249	223	biological_process	3	['RBFOX2: RNA binding fox-1 homolog 2 [Source:HGNC Symbol;Acc:HGNC:9906]', 'TNK1: tyrosine kinase non receptor 1 [Source:HGNC Symbol;Acc:HGNC:11940]', 'PDX1: pancreatic and duodenal homeobox 1 [Source:HGNC Symbol;Acc:HGNC:6107]', 'MIR155: microRNA 155 [Source:HGNC Symbol;Acc:HGNC:31542]', 'PDS5B: PDS5 cohesin associated factor B [Source:HGNC Symbol;Acc:HGNC:20418]', 'FOXO1: forkhead box O1 [Sourc…
111	GO:0043123	positive regulation of I-kappaB kinase/NF-kappaB signaling	Any process that activates or increases the frequency, rate or extent of I-kappaB kinase/NF-kappaB signaling.	0.001012579995990847	2.112335958005249	203	biological_process	3	['TRIM27: tripartite motif containing 27 [Source:HGNC Symbol;Acc:HGNC:9975]', 'TRIM27: tripartite motif containing 27 [Source:HGNC Symbol;Acc:HGNC:9975]', 'TRIM27: tripartite motif containing 27 [Source:HGNC Symbol;Acc:HGNC:9975]', 'TRIM27: tripartite motif containing 27 [Source:HGNC Symbol;Acc:HGNC:9975]', 'UBD: ubiquitin D [Source:HGNC Symbol;Acc:HGNC:18795]', 'UBD: ubiquitin D [Source:HGNC Sym…
112	GO:0051865	protein autoubiquitination	The ubiquitination by a protein of one or more of its own amino acid residues, or residues on an identical protein. Ubiquitination occurs on the lysine residue by formation of an isopeptide crosslink.	0.002672471448010034	1.9803149606299215	74	biological_process	3	['BFAR: bifunctional apoptosis regulator [Source:HGNC Symbol;Acc:HGNC:17613]', 'TRIM17: tripartite motif containing 17 [Source:HGNC Symbol;Acc:HGNC:13430]', 'RNF187: ring finger protein 187 [Source:HGNC Symbol;Acc:HGNC:27146]', 'LTN1: listerin E3 ubiquitin protein ligase 1 [Source:HGNC Symbol;Acc:HGNC:13082]', 'TRIM13: tripartite motif containing 13 [Source:HGNC Symbol;Acc:HGNC:9976]', 'OBI1: ORC…
113	GO:0000381	regulation of alternative mRNA splicing, via spliceosome	Any process that modulates the frequency, rate or extent of alternative splicing of nuclear mRNAs.	0.004688838994853626	2.0310922673127396	82	biological_process	3	['YTHDC1: YTH domain containing 1 [Source:HGNC Symbol;Acc:HGNC:30626]', 'RBFOX2: RNA binding fox-1 homolog 2 [Source:HGNC Symbol;Acc:HGNC:9906]', 'PUF60: poly(U) binding splicing factor 60 [Source:HGNC Symbol;Acc:HGNC:17042]', 'HNRNPL: heterogeneous nuclear ribonucleoprotein L [Source:HGNC Symbol;Acc:HGNC:5045]', 'RBMY1A1: RNA binding motif protein Y-linked family 1 member A1 [Source:HGNC Symbol;…
114	GO:0032981	mitochondrial respiratory chain complex I assembly	The aggregation, arrangement and bonding together of a set of components to form mitochondrial respiratory chain complex I.	5.63678855067779e-05	2.6404199475065617	74	biological_process	3	['MT-ND1: mitochondrially encoded NADH:ubiquinone oxidoreductase core subunit 1 [Source:HGNC Symbol;Acc:HGNC:7455]', 'MT-ND2: mitochondrially encoded NADH:ubiquinone oxidoreductase core subunit 2 [Source:HGNC Symbol;Acc:HGNC:7456]', 'MT-ND3: mitochondrially encoded NADH:ubiquinone oxidoreductase core subunit 3 [Source:HGNC Symbol;Acc:HGNC:7458]', 'MT-ND4: mitochondrially encoded NADH:ubiquinone o…
115	GO:0031124	mRNA 3'-end processing	Any process involved in forming the mature 3' end of an mRNA molecule.	0.004688838994853626	2.0310922673127396	65	biological_process	3	['DDX39B: DExD-box helicase 39B [Source:HGNC Symbol;Acc:HGNC:13917]', 'DDX39B: DExD-box helicase 39B [Source:HGNC Symbol;Acc:HGNC:13917]', 'DDX39B: DExD-box helicase 39B [Source:HGNC Symbol;Acc:HGNC:13917]', 'DDX39B: DExD-box helicase 39B [Source:HGNC Symbol;Acc:HGNC:13917]', 'DDX39B: DExD-box helicase 39B [Source:HGNC Symbol;Acc:HGNC:13917]', 'DDX39B: DExD-box helicase 39B [Source:HGNC Symbol;Ac…
116	GO:0006120	mitochondrial electron transport, NADH to ubiquinone	The transfer of electrons from NADH to ubiquinone that occurs during oxidative phosphorylation, mediated by the multisubunit enzyme known as complex I.	5.63678855067779e-05	2.6404199475065617	57	biological_process	3	['MT-ND1: mitochondrially encoded NADH:ubiquinone oxidoreductase core subunit 1 [Source:HGNC Symbol;Acc:HGNC:7455]', 'MT-ND2: mitochondrially encoded NADH:ubiquinone oxidoreductase core subunit 2 [Source:HGNC Symbol;Acc:HGNC:7456]', 'MT-ND3: mitochondrially encoded NADH:ubiquinone oxidoreductase core subunit 3 [Source:HGNC Symbol;Acc:HGNC:7458]', 'MT-ND4L: mitochondrially encoded NADH:ubiquinone …
117	GO:0008150	biological_process	A biological process represents a specific objective that the organism is genetically programmed to achieve. Biological processes are often described by their outcome or ending state, e.g., the biological process of cell division results in the creation of two daughter cells (a divided cell) from a single parent cell. A biological process is accomplished by a particular set of molecular functions…	0.008132876459775751	2.112335958005249	635	biological_process	3	['KRTAP1-5: keratin associated protein 1-5 [Source:HGNC Symbol;Acc:HGNC:16777]', 'KRTAP1-3: keratin associated protein 1-3 [Source:HGNC Symbol;Acc:HGNC:16771]', 'KRTAP1-1: keratin associated protein 1-1 [Source:HGNC Symbol;Acc:HGNC:16772]', 'SPATC1L: spermatogenesis and centriole associated 1 like [Source:HGNC Symbol;Acc:HGNC:1298]', 'TMEM50B: transmembrane protein 50B [Source:HGNC Symbol;Acc:HGN…
118	GO:0050905	neuromuscular process	Any process pertaining to the functions of the nervous and muscular systems of an organism.	0.007665041710315266	2.6404199475065617	29	biological_process	3	['SPART: spartin [Source:HGNC Symbol;Acc:HGNC:18514]', 'STRA6: signaling receptor and transporter of retinol STRA6 [Source:HGNC Symbol;Acc:HGNC:30650]', 'MYCBP2: MYC binding protein 2 [Source:HGNC Symbol;Acc:HGNC:23386]', 'AGTPBP1: ATP/GTP binding protein 1 [Source:HGNC Symbol;Acc:HGNC:17258]', 'POMK: protein O-mannose kinase [Source:HGNC Symbol;Acc:HGNC:26267]', 'UCHL1: ubiquitin C-terminal hydr…
119	GO:0010803	regulation of tumor necrosis factor-mediated signaling pathway	Any process that modulates the rate or extent of the tumor necrosis factor-mediated signaling pathway. The tumor necrosis factor-mediated signaling pathway is the series of molecular signals generated as a consequence of tumor necrosis factor binding to a cell surface receptor.	0.007665041710315266	2.6404199475065617	36	biological_process	3	['TNF: tumor necrosis factor [Source:HGNC Symbol;Acc:HGNC:11892]', 'TNF: tumor necrosis factor [Source:HGNC Symbol;Acc:HGNC:11892]', 'TNF: tumor necrosis factor [Source:HGNC Symbol;Acc:HGNC:11892]', 'TNF: tumor necrosis factor [Source:HGNC Symbol;Acc:HGNC:11892]', 'TNF: tumor necrosis factor [Source:HGNC Symbol;Acc:HGNC:11892]', 'TNF: tumor necrosis factor [Source:HGNC Symbol;Acc:HGNC:11892]', 'R…
120	GO:0005856	cytoskeleton	Any of the various filamentous elements that form the internal framework of cells, and typically remain after treatment of the cells with mild detergent to remove membrane constituents and soluble components of the cytoplasm. The term embraces intermediate filaments, microfilaments, microtubules, the microtrabecular lattice, and other structures characterized by a polymeric filamentous nature and…	0.005571404702174107	1.3139203148057057	1473	cellular_component	3	['DLG5: discs large MAGUK scaffold protein 5 [Source:HGNC Symbol;Acc:HGNC:2904]', 'DNAH10: dynein axonemal heavy chain 10 [Source:HGNC Symbol;Acc:HGNC:2941]', 'CCDC92: coiled-coil domain containing 92 [Source:HGNC Symbol;Acc:HGNC:29563]', 'TUBGCP5: tubulin gamma complex associated protein 5 [Source:HGNC Symbol;Acc:HGNC:18600]', 'SKA1: spindle and kinetochore associated complex subunit 1 [Source:H…
121	GO:0005813	centrosome	A structure comprised of a core structure (in most organisms, a pair of centrioles) and peripheral material from which a microtubule-based structure, such as a spindle apparatus, is organized. Centrosomes occur close to the nucleus during interphase in many eukaryotic cells, though in animal cells it changes continually during the cell-division cycle.	0.0007813231794284181	1.4993135011441645	548	cellular_component	3	['CCDC92: coiled-coil domain containing 92 [Source:HGNC Symbol;Acc:HGNC:29563]', 'SPATC1L: spermatogenesis and centriole associated 1 like [Source:HGNC Symbol;Acc:HGNC:1298]', 'RAB11FIP3: RAB11 family interacting protein 3 [Source:HGNC Symbol;Acc:HGNC:17224]', 'AK6: adenylate kinase 6 [Source:HGNC Symbol;Acc:HGNC:49151]', 'CEP72: centrosomal protein 72 [Source:HGNC Symbol;Acc:HGNC:25547]', 'HSPA1…
122	GO:0048471	perinuclear region of cytoplasm	Cytoplasm situated near, or occurring around, the nucleus.	0.009040307711576628	1.3621621621621622	764	cellular_component	3	['HRAS: HRas proto-oncogene, GTPase [Source:HGNC Symbol;Acc:HGNC:5173]', 'CDK7: cyclin dependent kinase 7 [Source:HGNC Symbol;Acc:HGNC:1778]', 'HSPA1A: heat shock protein family A (Hsp70) member 1A [Source:HGNC Symbol;Acc:HGNC:5232]', 'HSPA1B: heat shock protein family A (Hsp70) member 1B [Source:HGNC Symbol;Acc:HGNC:5233]', 'AIF1: allograft inflammatory factor 1 [Source:HGNC Symbol;Acc:HGNC:352]…
123	GO:0042995	cell projection	A prolongation or process extending from a cell, e.g. a flagellum or axon.	0.003172327770275947	1.6210526315789475	1209	cellular_component	3	['ARHGEF26: Rho guanine nucleotide exchange factor 26 [Source:HGNC Symbol;Acc:HGNC:24490]', 'DLG5: discs large MAGUK scaffold protein 5 [Source:HGNC Symbol;Acc:HGNC:2904]', 'DNAH10: dynein axonemal heavy chain 10 [Source:HGNC Symbol;Acc:HGNC:2941]', 'SMN2: survival of motor neuron 2, centromeric [Source:HGNC Symbol;Acc:HGNC:11118]', 'CNTNAP2: contactin associated protein 2 [Source:HGNC Symbol;Acc…
124	GO:0030054	cell junction	A cellular component that forms a specialized region of connection between two or more cells, or between a cell and the extracellular matrix, or between two membrane-bound components of a cell, such as flagella.	0.0033719997694933368	1.6578947368421053	1009	cellular_component	3	['DLG5: discs large MAGUK scaffold protein 5 [Source:HGNC Symbol;Acc:HGNC:2904]', 'CNTNAP2: contactin associated protein 2 [Source:HGNC Symbol;Acc:HGNC:13830]', 'ABR: ABR activator of RhoGEF and GTPase [Source:HGNC Symbol;Acc:HGNC:81]', 'DLL1: delta like canonical Notch ligand 1 [Source:HGNC Symbol;Acc:HGNC:2908]', 'GABBR1: gamma-aminobutyric acid type B receptor subunit 1 [Source:HGNC Symbol;Acc…
125	GO:0043005	neuron projection	A prolongation or process extending from a nerve cell, e.g. an axon or dendrite.	0.0025516215138565064	1.9894736842105265	474	cellular_component	3	['MT-ND5: mitochondrially encoded NADH:ubiquinone oxidoreductase core subunit 5 [Source:HGNC Symbol;Acc:HGNC:7461]', 'NPBWR2: neuropeptides B and W receptor 2 [Source:HGNC Symbol;Acc:HGNC:4530]', 'CYFIP1: cytoplasmic FMR1 interacting protein 1 [Source:HGNC Symbol;Acc:HGNC:13759]', 'SMN2: survival of motor neuron 2, centromeric [Source:HGNC Symbol;Acc:HGNC:11118]', 'SMN1: survival of motor neuron …
126	GO:0005747	mitochondrial respiratory chain complex I	A protein complex located in the mitochondrial inner membrane that forms part of the mitochondrial respiratory chain. It contains about 25 different polypeptide subunits, including NADH dehydrogenase (ubiquinone), flavin mononucleotide and several different iron-sulfur clusters containing non-heme iron. The iron undergoes oxidation-reduction between Fe(II) and Fe(III), and catalyzes proton transl…	5.3804224308359e-05	2.6526315789473682	66	cellular_component	3	['MT-ND1: mitochondrially encoded NADH:ubiquinone oxidoreductase core subunit 1 [Source:HGNC Symbol;Acc:HGNC:7455]', 'MT-ND2: mitochondrially encoded NADH:ubiquinone oxidoreductase core subunit 2 [Source:HGNC Symbol;Acc:HGNC:7456]', 'MT-ND3: mitochondrially encoded NADH:ubiquinone oxidoreductase core subunit 3 [Source:HGNC Symbol;Acc:HGNC:7458]', 'MT-ND4L: mitochondrially encoded NADH:ubiquinone …
127	GO:0005814	centriole	A cellular organelle, found close to the nucleus in many eukaryotic cells, consisting of a small cylinder with microtubular walls, 300-500 nm long and 150-250 nm in diameter. It contains nine short, parallel, peripheral microtubular fibrils, each fibril consisting of one complete microtubule fused to two incomplete microtubules. Cells usually have two centrioles, lying at right angles to each oth…	0.0035394085169923144	2.170334928229665	163	cellular_component	3	['CCDC92: coiled-coil domain containing 92 [Source:HGNC Symbol;Acc:HGNC:29563]', 'HSPA1A: heat shock protein family A (Hsp70) member 1A [Source:HGNC Symbol;Acc:HGNC:5232]', 'HSPA1B: heat shock protein family A (Hsp70) member 1B [Source:HGNC Symbol;Acc:HGNC:5233]', 'CCHCR1: coiled-coil alpha-helical rod protein 1 [Source:HGNC Symbol;Acc:HGNC:13930]', 'CCHCR1: coiled-coil alpha-helical rod protein …
128	GO:0070469	respirasome	The protein complexes that form the electron transport system (the respiratory chain), associated with a cell membrane, usually the plasma membrane (in prokaryotes) or the inner mitochondrial membrane (on eukaryotes). The respiratory chain complexes transfer electrons from an electron donor to an electron acceptor and are associated with a proton pump to create a transmembrane electrochemical gra…	0.0001448798385011801	2.6526315789473687	79	cellular_component	3	['MT-ND1: mitochondrially encoded NADH:ubiquinone oxidoreductase core subunit 1 [Source:HGNC Symbol;Acc:HGNC:7455]', 'MT-ND2: mitochondrially encoded NADH:ubiquinone oxidoreductase core subunit 2 [Source:HGNC Symbol;Acc:HGNC:7456]', 'MT-CO1: mitochondrially encoded cytochrome c oxidase I [Source:HGNC Symbol;Acc:HGNC:7419]', 'MT-CO2: mitochondrially encoded cytochrome c oxidase II [Source:HGNC Sym…
129	GO:0030426	growth cone	The migrating motile tip of a growing neuron projection, where actin accumulates, and the actin cytoskeleton is the most dynamic.	0.0035394085169923144	2.170334928229665	159	cellular_component	3	['MAPT: microtubule associated protein tau [Source:HGNC Symbol;Acc:HGNC:6893]', 'MAPT: microtubule associated protein tau [Source:HGNC Symbol;Acc:HGNC:6893]', 'SIRT2: sirtuin 2 [Source:HGNC Symbol;Acc:HGNC:10886]', 'CXADR: CXADR Ig-like cell adhesion molecule [Source:HGNC Symbol;Acc:HGNC:2559]', 'APP: amyloid beta precursor protein [Source:HGNC Symbol;Acc:HGNC:620]', 'CTTN: cortactin [Source:HGNC…
130	GO:0005875	microtubule associated complex	Any multimeric complex connected to a microtubule.	0.0028001827656452677	2.6526315789473687	37	cellular_component	3	['STAU1: staufen double-stranded RNA binding protein 1 [Source:HGNC Symbol;Acc:HGNC:11370]', 'DCTN3: dynactin subunit 3 [Source:HGNC Symbol;Acc:HGNC:2713]', 'MID1: midline 1 [Source:HGNC Symbol;Acc:HGNC:7095]', 'SPTBN5: spectrin beta, non-erythrocytic 5 [Source:HGNC Symbol;Acc:HGNC:15680]', 'RANBP9: RAN binding protein 9 [Source:HGNC Symbol;Acc:HGNC:13727]', 'MAP1A: microtubule associated protein…
131	GO:0032391	photoreceptor connecting cilium	The portion of the photoreceptor cell cilium linking the photoreceptor inner and outer segments. It's considered to be equivalent to the ciliary transition zone.	0.007489555503841536	2.6526315789473682	44	cellular_component	3	['CFAP410: cilia and flagella associated protein 410 [Source:HGNC Symbol;Acc:HGNC:1260]', 'CETN1: centrin 1 [Source:HGNC Symbol;Acc:HGNC:1866]', 'IFT52: intraflagellar transport 52 [Source:HGNC Symbol;Acc:HGNC:15901]', 'RP1L1: RP1 like 1 [Source:HGNC Symbol;Acc:HGNC:15946]', 'TOPORS: TOP1 binding arginine/serine rich protein, E3 ubiquitin ligase [Source:HGNC Symbol;Acc:HGNC:21653]', 'RPGRIP1: RPG…
132	GO:0004842	ubiquitin-protein transferase activity	Catalysis of the transfer of ubiquitin from one protein to another via the reaction X-Ub + Y --> Y-Ub + X, where both X-Ub and Y-Ub are covalent linkages.	0.0019527791865026063	1.5008145533532447	283	molecular_function	3	['TRIM27: tripartite motif containing 27 [Source:HGNC Symbol;Acc:HGNC:9975]', 'TRIM27: tripartite motif containing 27 [Source:HGNC Symbol;Acc:HGNC:9975]', 'TRIM27: tripartite motif containing 27 [Source:HGNC Symbol;Acc:HGNC:9975]', 'TRIM27: tripartite motif containing 27 [Source:HGNC Symbol;Acc:HGNC:9975]', 'TRIM69: tripartite motif containing 69 [Source:HGNC Symbol;Acc:HGNC:17857]', 'HERC2: HECT…
133	GO:0061630	ubiquitin protein ligase activity	Catalysis of the transfer of ubiquitin to a substrate protein via the reaction X-ubiquitin + S -> X + S-ubiquitin, where X is either an E2 or E3 enzyme, the X-ubiquitin linkage is a thioester bond, and the S-ubiquitin linkage is an amide bond: an isopeptide bond between the C-terminal glycine of ubiquitin and the epsilon-amino group of lysine residues in the substrate or, in the linear extension …	0.009827883164593862	1.4592058971351984	374	molecular_function	3	['TRIM27: tripartite motif containing 27 [Source:HGNC Symbol;Acc:HGNC:9975]', 'TRIM27: tripartite motif containing 27 [Source:HGNC Symbol;Acc:HGNC:9975]', 'TRIM27: tripartite motif containing 27 [Source:HGNC Symbol;Acc:HGNC:9975]', 'TRIM27: tripartite motif containing 27 [Source:HGNC Symbol;Acc:HGNC:9975]', 'TRIM69: tripartite motif containing 69 [Source:HGNC Symbol;Acc:HGNC:17857]', 'PPP1R11: pr…
134	GO:0008137	NADH dehydrogenase (ubiquinone) activity	Catalysis of the reaction: NADH + ubiquinone + 5 H(+)(in) <=> NAD(+) + ubiquinol + 4 H(+)(out).	0.00015243573338663267	2.637795275590551	54	molecular_function	3	['MT-ND1: mitochondrially encoded NADH:ubiquinone oxidoreductase core subunit 1 [Source:HGNC Symbol;Acc:HGNC:7455]', 'MT-ND2: mitochondrially encoded NADH:ubiquinone oxidoreductase core subunit 2 [Source:HGNC Symbol;Acc:HGNC:7456]', 'MT-ND3: mitochondrially encoded NADH:ubiquinone oxidoreductase core subunit 3 [Source:HGNC Symbol;Acc:HGNC:7458]', 'MT-ND4L: mitochondrially encoded NADH:ubiquinone …
135	GO:0005516	calmodulin binding	Interacting selectively and non-covalently with calmodulin, a calcium-binding protein with many roles, both in the calcium-bound and calcium-free states.	0.005845910703191333	2.3080708661417324	209	molecular_function	3	['TJP1: tight junction protein 1 [Source:HGNC Symbol;Acc:HGNC:11827]', 'MYH11: myosin heavy chain 11 [Source:HGNC Symbol;Acc:HGNC:7569]', 'SRY: sex determining region Y [Source:HGNC Symbol;Acc:HGNC:11311]', 'EEF2K: eukaryotic elongation factor 2 kinase [Source:HGNC Symbol;Acc:HGNC:24615]', 'CACNA1C: calcium voltage-gated channel subunit alpha1 C [Source:HGNC Symbol;Acc:HGNC:1390]', 'ATP5IF1: ATP …
136	GO:0001226	RNA polymerase II transcription corepressor binding	Interacting selectively and non-covalently with an RNA polymerase II transcription corepressor, any protein involved in negative regulation of transcription by RNA polymerase II via protein-protein interactions with transcription factors and other proteins that negatively regulate transcription. Transcription corepressors do not bind DNA directly, but rather mediate protein-protein interactions b…	0.007703328631948984	2.6377952755905514	24	molecular_function	3	['EHMT2: euchromatic histone lysine methyltransferase 2 [Source:HGNC Symbol;Acc:HGNC:14129]', 'EHMT2: euchromatic histone lysine methyltransferase 2 [Source:HGNC Symbol;Acc:HGNC:14129]', 'EHMT2: euchromatic histone lysine methyltransferase 2 [Source:HGNC Symbol;Acc:HGNC:14129]', 'EHMT2: euchromatic histone lysine methyltransferase 2 [Source:HGNC Symbol;Acc:HGNC:14129]', 'EHMT2: euchromatic histon…
137	GO:0016651	oxidoreductase activity, acting on NAD(P)H	Catalysis of an oxidation-reduction (redox) reaction in which NADH or NADPH acts as a hydrogen or electron donor and reduces a hydrogen or electron acceptor.	0.007703328631948984	2.6377952755905514	14	molecular_function	3	['MT-ND4L: mitochondrially encoded NADH:ubiquinone oxidoreductase core subunit 4L [Source:HGNC Symbol;Acc:HGNC:7460]', 'NDUFS1: NADH:ubiquinone oxidoreductase core subunit S1 [Source:HGNC Symbol;Acc:HGNC:7707]', 'NDUFS3: NADH:ubiquinone oxidoreductase core subunit S3 [Source:HGNC Symbol;Acc:HGNC:7710]', 'MIOX: myo-inositol oxygenase [Source:HGNC Symbol;Acc:HGNC:14522]', 'NDUFS4: NADH:ubiquinone o…
138	GO:0016567	protein ubiquitination	The process in which one or more ubiquitin groups are added to a protein.	0.00016302882215169854	1.3838250579675382	700	biological_process	5	['TRIM27: tripartite motif containing 27 [Source:HGNC Symbol;Acc:HGNC:9975]', 'TRIM27: tripartite motif containing 27 [Source:HGNC Symbol;Acc:HGNC:9975]', 'DTX2: deltex E3 ubiquitin ligase 2 [Source:HGNC Symbol;Acc:HGNC:15973]', 'TRIM27: tripartite motif containing 27 [Source:HGNC Symbol;Acc:HGNC:9975]', 'TRIM27: tripartite motif containing 27 [Source:HGNC Symbol;Acc:HGNC:9975]', 'UBD: ubiquitin …
139	GO:0051726	regulation of cell cycle	Any process that modulates the rate or extent of progression through the cell cycle.	0.004288967459371118	1.6775348661892198	171	biological_process	5	['CDK7: cyclin dependent kinase 7 [Source:HGNC Symbol;Acc:HGNC:1778]', 'PTPRC: protein tyrosine phosphatase receptor type C [Source:HGNC Symbol;Acc:HGNC:9666]', 'CLIC1: chloride intracellular channel 1 [Source:HGNC Symbol;Acc:HGNC:2062]', 'CLIC1: chloride intracellular channel 1 [Source:HGNC Symbol;Acc:HGNC:2062]', 'CLIC1: chloride intracellular channel 1 [Source:HGNC Symbol;Acc:HGNC:2062]', 'CLI…
140	GO:0008285	negative regulation of cell population proliferation	Any process that stops, prevents or reduces the rate or extent of cell proliferation.	0.007496426058914567	1.643017687872569	485	biological_process	5	['DLG5: discs large MAGUK scaffold protein 5 [Source:HGNC Symbol;Acc:HGNC:2904]', 'HRAS: HRas proto-oncogene, GTPase [Source:HGNC Symbol;Acc:HGNC:5173]', 'DLL1: delta like canonical Notch ligand 1 [Source:HGNC Symbol;Acc:HGNC:2908]', 'HSPA1A: heat shock protein family A (Hsp70) member 1A [Source:HGNC Symbol;Acc:HGNC:5232]', 'HSPA1B: heat shock protein family A (Hsp70) member 1B [Source:HGNC Symbo…
141	GO:0042127	regulation of cell population proliferation	Any process that modulates the frequency, rate or extent of cell proliferation.	0.00015086807910771375	2.261565523306948	223	biological_process	5	['RBFOX2: RNA binding fox-1 homolog 2 [Source:HGNC Symbol;Acc:HGNC:9906]', 'TNK1: tyrosine kinase non receptor 1 [Source:HGNC Symbol;Acc:HGNC:11940]', 'PDX1: pancreatic and duodenal homeobox 1 [Source:HGNC Symbol;Acc:HGNC:6107]', 'MIR155: microRNA 155 [Source:HGNC Symbol;Acc:HGNC:31542]', 'PDS5B: PDS5 cohesin associated factor B [Source:HGNC Symbol;Acc:HGNC:20418]', 'FOXO1: forkhead box O1 [Sourc…
142	GO:0031398	positive regulation of protein ubiquitination	Any process that activates or increases the frequency, rate or extent of the addition of ubiquitin groups to a protein.	0.0034421426587976987	1.8846379360891232	77	biological_process	5	['NSMCE3: NSE3 homolog, SMC5-SMC6 complex component [Source:HGNC Symbol;Acc:HGNC:7677]', 'DNAJA3: DnaJ heat shock protein family (Hsp40) member A3 [Source:HGNC Symbol;Acc:HGNC:11808]', 'MYCBP2: MYC binding protein 2 [Source:HGNC Symbol;Acc:HGNC:23386]', 'NDFIP2: Nedd4 family interacting protein 2 [Source:HGNC Symbol;Acc:HGNC:18537]', 'PTTG1IP: PTTG1 interacting protein [Source:HGNC Symbol;Acc:HGN…
143	GO:0010629	negative regulation of gene expression	Any process that decreases the frequency, rate or extent of gene expression. Gene expression is the process in which a gene's coding sequence is converted into a mature gene product or products (proteins or RNA). This includes the production of an RNA transcript as well as any processing to produce a mature RNA product or an mRNA or circRNA (for protein-coding genes) and the translation of that m…	0.00714641687589309	1.785446465768643	343	biological_process	5	['HRAS: HRas proto-oncogene, GTPase [Source:HGNC Symbol;Acc:HGNC:5173]', 'UPK3B: uroplakin 3B [Source:HGNC Symbol;Acc:HGNC:21444]', 'MIF: macrophage migration inhibitory factor [Source:HGNC Symbol;Acc:HGNC:7097]', 'MAPT: microtubule associated protein tau [Source:HGNC Symbol;Acc:HGNC:6893]', 'MAPT: microtubule associated protein tau [Source:HGNC Symbol;Acc:HGNC:6893]', 'POU5F1: POU class 5 homeob…
144	GO:0043123	positive regulation of I-kappaB kinase/NF-kappaB signaling	Any process that activates or increases the frequency, rate or extent of I-kappaB kinase/NF-kappaB signaling.	0.002457212115376847	2.0503203920090463	203	biological_process	5	['TRIM27: tripartite motif containing 27 [Source:HGNC Symbol;Acc:HGNC:9975]', 'TRIM27: tripartite motif containing 27 [Source:HGNC Symbol;Acc:HGNC:9975]', 'TRIM27: tripartite motif containing 27 [Source:HGNC Symbol;Acc:HGNC:9975]', 'TRIM27: tripartite motif containing 27 [Source:HGNC Symbol;Acc:HGNC:9975]', 'UBD: ubiquitin D [Source:HGNC Symbol;Acc:HGNC:18795]', 'UBD: ubiquitin D [Source:HGNC Sym…
145	GO:0032981	mitochondrial respiratory chain complex I assembly	The aggregation, arrangement and bonding together of a set of components to form mitochondrial respiratory chain complex I.	6.342372695913133e-05	2.6094986807387865	74	biological_process	5	['MT-ND1: mitochondrially encoded NADH:ubiquinone oxidoreductase core subunit 1 [Source:HGNC Symbol;Acc:HGNC:7455]', 'MT-ND2: mitochondrially encoded NADH:ubiquinone oxidoreductase core subunit 2 [Source:HGNC Symbol;Acc:HGNC:7456]', 'MT-ND3: mitochondrially encoded NADH:ubiquinone oxidoreductase core subunit 3 [Source:HGNC Symbol;Acc:HGNC:7458]', 'MT-ND4: mitochondrially encoded NADH:ubiquinone o…
146	GO:0006120	mitochondrial electron transport, NADH to ubiquinone	The transfer of electrons from NADH to ubiquinone that occurs during oxidative phosphorylation, mediated by the multisubunit enzyme known as complex I.	6.342372695913133e-05	2.6094986807387865	57	biological_process	5	['MT-ND1: mitochondrially encoded NADH:ubiquinone oxidoreductase core subunit 1 [Source:HGNC Symbol;Acc:HGNC:7455]', 'MT-ND2: mitochondrially encoded NADH:ubiquinone oxidoreductase core subunit 2 [Source:HGNC Symbol;Acc:HGNC:7456]', 'MT-ND3: mitochondrially encoded NADH:ubiquinone oxidoreductase core subunit 3 [Source:HGNC Symbol;Acc:HGNC:7458]', 'MT-ND4L: mitochondrially encoded NADH:ubiquinone …
147	GO:0070536	protein K63-linked deubiquitination	A protein deubiquitination process in which a K63-linked ubiquitin chain, i.e. a polymer of ubiquitin formed by linkages between lysine residues at position 63 of the ubiquitin monomers, is removed from a protein.	0.004036086868578607	2.135044375149916	32	biological_process	5	['OTUB2: OTU deubiquitinase, ubiquitin aldehyde binding 2 [Source:HGNC Symbol;Acc:HGNC:20351]', 'USP25: ubiquitin specific peptidase 25 [Source:HGNC Symbol;Acc:HGNC:12624]', 'USP17L2: ubiquitin specific peptidase 17 like family member 2 [Source:HGNC Symbol;Acc:HGNC:34434]', 'SPATA2: spermatogenesis associated 2 [Source:HGNC Symbol;Acc:HGNC:14681]', 'OTUD7A: OTU deubiquitinase 7A [Source:HGNC Symb…
148	GO:0030030	cell projection organization	A process that is carried out at the cellular level which results in the assembly, arrangement of constituent parts, or disassembly of a prolongation or process extending from a cell, e.g. a flagellum or axon.	0.00883294256751429	2.0875989445910292	198	biological_process	5	['CEP20: centrosomal protein 20 [Source:HGNC Symbol;Acc:HGNC:26435]', 'SDCCAG8: SHH signaling and ciliogenesis regulator SDCCAG8 [Source:HGNC Symbol;Acc:HGNC:10671]', 'GPR22: G protein-coupled receptor 22 [Source:HGNC Symbol;Acc:HGNC:4477]', 'IFT88: intraflagellar transport 88 [Source:HGNC Symbol;Acc:HGNC:20606]', 'CFAP410: cilia and flagella associated protein 410 [Source:HGNC Symbol;Acc:HGNC:12…
149	GO:0071108	protein K48-linked deubiquitination	A protein deubiquitination process in which a K48-linked ubiquitin chain, i.e. a polymer of ubiquitin formed by linkages between lysine residues at position 48 of the ubiquitin monomers, is removed from a protein.	0.0026538350290200726	2.319554382878921	35	biological_process	5	['OTUB2: OTU deubiquitinase, ubiquitin aldehyde binding 2 [Source:HGNC Symbol;Acc:HGNC:20351]', 'USP25: ubiquitin specific peptidase 25 [Source:HGNC Symbol;Acc:HGNC:12624]', 'USP17L2: ubiquitin specific peptidase 17 like family member 2 [Source:HGNC Symbol;Acc:HGNC:34434]', 'OTUD7A: OTU deubiquitinase 7A [Source:HGNC Symbol;Acc:HGNC:20718]', 'MINDY3: MINDY lysine 48 deubiquitinase 3 [Source:HGNC …
150	GO:0007219	Notch signaling pathway	A series of molecular signals initiated by the binding of an extracellular ligand to the receptor Notch on the surface of a target cell, and ending with regulation of a downstream cellular process, e.g. transcription.	0.00627123370746911	2.283311345646438	129	biological_process	5	['DLL1: delta like canonical Notch ligand 1 [Source:HGNC Symbol;Acc:HGNC:2908]', 'HES5: hes family bHLH transcription factor 5 [Source:HGNC Symbol;Acc:HGNC:19764]', 'DTX2: deltex E3 ubiquitin ligase 2 [Source:HGNC Symbol;Acc:HGNC:15973]', 'CFD: complement factor D [Source:HGNC Symbol;Acc:HGNC:2771]', 'NOTCH4: notch receptor 4 [Source:HGNC Symbol;Acc:HGNC:7884]', 'NOTCH4: notch receptor 4 [Source:…
151	GO:0044267	cellular protein metabolic process	The chemical reactions and pathways involving a specific protein, rather than of proteins in general, occurring at the level of an individual cell. Includes cellular protein modification.	0.001172572639134472	2.6094986807387865	230	biological_process	5	['B2M: beta-2-microglobulin [Source:HGNC Symbol;Acc:HGNC:914]', 'SERPINA10: serpin family A member 10 [Source:HGNC Symbol;Acc:HGNC:15996]', 'C4A: complement C4A (Rodgers blood group) [Source:HGNC Symbol;Acc:HGNC:1323]', 'C4A: complement C4A (Rodgers blood group) [Source:HGNC Symbol;Acc:HGNC:1323]', 'APP: amyloid beta precursor protein [Source:HGNC Symbol;Acc:HGNC:620]', 'ITM2B: integral membrane …
152	GO:0034205	amyloid-beta formation	The generation of amyloid-beta by cleavage of the amyloid precursor protein (APP).	0.008130325599634775	2.6094986807387865	8	biological_process	5	['DYRK1A: dual specificity tyrosine phosphorylation regulated kinase 1A [Source:HGNC Symbol;Acc:HGNC:3091]', 'ABCA7: ATP binding cassette subfamily A member 7 [Source:HGNC Symbol;Acc:HGNC:37]', 'ADAM10: ADAM metallopeptidase domain 10 [Source:HGNC Symbol;Acc:HGNC:188]', 'PSEN1: presenilin 1 [Source:HGNC Symbol;Acc:HGNC:9508]', 'PSENEN: presenilin enhancer, gamma-secretase subunit [Source:HGNC Sym…
153	GO:0007249	I-kappaB kinase/NF-kappaB signaling	The process in which a signal is passed on to downstream components within the cell through the I-kappaB-kinase (IKK)-dependent activation of NF-kappaB. The cascade begins with activation of a trimeric IKK complex (consisting of catalytic kinase subunits IKKalpha and/or IKKbeta, and the regulatory scaffold protein NEMO) and ends with the regulation of transcription of target genes by NF-kappaB. I…	0.008130325599634775	2.6094986807387865	80	biological_process	5	['NFKBIL1: NFKB inhibitor like 1 [Source:HGNC Symbol;Acc:HGNC:7800]', 'TNF: tumor necrosis factor [Source:HGNC Symbol;Acc:HGNC:11892]', 'NFKBIL1: NFKB inhibitor like 1 [Source:HGNC Symbol;Acc:HGNC:7800]', 'TNF: tumor necrosis factor [Source:HGNC Symbol;Acc:HGNC:11892]', 'NFKBIL1: NFKB inhibitor like 1 [Source:HGNC Symbol;Acc:HGNC:7800]', 'NFKBIL1: NFKB inhibitor like 1 [Source:HGNC Symbol;Acc:HGN…
154	GO:0005856	cytoskeleton	Any of the various filamentous elements that form the internal framework of cells, and typically remain after treatment of the cells with mild detergent to remove membrane constituents and soluble components of the cytoplasm. The term embraces intermediate filaments, microfilaments, microtubules, the microtrabecular lattice, and other structures characterized by a polymeric filamentous nature and…	0.005893693550174431	1.3095238095238095	1473	cellular_component	5	['DLG5: discs large MAGUK scaffold protein 5 [Source:HGNC Symbol;Acc:HGNC:2904]', 'DNAH10: dynein axonemal heavy chain 10 [Source:HGNC Symbol;Acc:HGNC:2941]', 'CCDC92: coiled-coil domain containing 92 [Source:HGNC Symbol;Acc:HGNC:29563]', 'TUBGCP5: tubulin gamma complex associated protein 5 [Source:HGNC Symbol;Acc:HGNC:18600]', 'SKA1: spindle and kinetochore associated complex subunit 1 [Source:H…
155	GO:0005739	mitochondrion	A semiautonomous, self replicating organelle that occurs in varying numbers, shapes, and sizes in the cytoplasm of virtually all eukaryotic cells. It is notably the site of tissue respiration.	0.007743379905797472	1.3407029478458048	1723	cellular_component	5	['MT-ND1: mitochondrially encoded NADH:ubiquinone oxidoreductase core subunit 1 [Source:HGNC Symbol;Acc:HGNC:7455]', 'MT-ND2: mitochondrially encoded NADH:ubiquinone oxidoreductase core subunit 2 [Source:HGNC Symbol;Acc:HGNC:7456]', 'MT-CO1: mitochondrially encoded cytochrome c oxidase I [Source:HGNC Symbol;Acc:HGNC:7419]', 'MT-CO2: mitochondrially encoded cytochrome c oxidase II [Source:HGNC Sym…
156	GO:0005813	centrosome	A structure comprised of a core structure (in most organisms, a pair of centrioles) and peripheral material from which a microtubule-based structure, such as a spindle apparatus, is organized. Centrosomes occur close to the nucleus during interphase in many eukaryotic cells, though in animal cells it changes continually during the cell-division cycle.	0.004428323260448217	1.4362519201228878	548	cellular_component	5	['CCDC92: coiled-coil domain containing 92 [Source:HGNC Symbol;Acc:HGNC:29563]', 'SPATC1L: spermatogenesis and centriole associated 1 like [Source:HGNC Symbol;Acc:HGNC:1298]', 'RAB11FIP3: RAB11 family interacting protein 3 [Source:HGNC Symbol;Acc:HGNC:17224]', 'AK6: adenylate kinase 6 [Source:HGNC Symbol;Acc:HGNC:49151]', 'CEP72: centrosomal protein 72 [Source:HGNC Symbol;Acc:HGNC:25547]', 'HSPA1…
157	GO:0042995	cell projection	A prolongation or process extending from a cell, e.g. a flagellum or axon.	0.00998942665179746	1.5277777777777777	1209	cellular_component	5	['ARHGEF26: Rho guanine nucleotide exchange factor 26 [Source:HGNC Symbol;Acc:HGNC:24490]', 'DLG5: discs large MAGUK scaffold protein 5 [Source:HGNC Symbol;Acc:HGNC:2904]', 'DNAH10: dynein axonemal heavy chain 10 [Source:HGNC Symbol;Acc:HGNC:2941]', 'SMN2: survival of motor neuron 2, centromeric [Source:HGNC Symbol;Acc:HGNC:11118]', 'CNTNAP2: contactin associated protein 2 [Source:HGNC Symbol;Acc…
158	GO:0005747	mitochondrial respiratory chain complex I	A protein complex located in the mitochondrial inner membrane that forms part of the mitochondrial respiratory chain. It contains about 25 different polypeptide subunits, including NADH dehydrogenase (ubiquinone), flavin mononucleotide and several different iron-sulfur clusters containing non-heme iron. The iron undergoes oxidation-reduction between Fe(II) and Fe(III), and catalyzes proton transl…	6.112653752019781e-05	2.6190476190476186	66	cellular_component	5	['MT-ND1: mitochondrially encoded NADH:ubiquinone oxidoreductase core subunit 1 [Source:HGNC Symbol;Acc:HGNC:7455]', 'MT-ND2: mitochondrially encoded NADH:ubiquinone oxidoreductase core subunit 2 [Source:HGNC Symbol;Acc:HGNC:7456]', 'MT-ND3: mitochondrially encoded NADH:ubiquinone oxidoreductase core subunit 3 [Source:HGNC Symbol;Acc:HGNC:7458]', 'MT-ND4L: mitochondrially encoded NADH:ubiquinone …
159	GO:0030426	growth cone	The migrating motile tip of a growing neuron projection, where actin accumulates, and the actin cytoskeleton is the most dynamic.	0.003919279019928514	2.142857142857143	159	cellular_component	5	['MAPT: microtubule associated protein tau [Source:HGNC Symbol;Acc:HGNC:6893]', 'MAPT: microtubule associated protein tau [Source:HGNC Symbol;Acc:HGNC:6893]', 'SIRT2: sirtuin 2 [Source:HGNC Symbol;Acc:HGNC:10886]', 'CXADR: CXADR Ig-like cell adhesion molecule [Source:HGNC Symbol;Acc:HGNC:2559]', 'APP: amyloid beta precursor protein [Source:HGNC Symbol;Acc:HGNC:620]', 'CTTN: cortactin [Source:HGNC…
160	GO:0070469	respirasome	The protein complexes that form the electron transport system (the respiratory chain), associated with a cell membrane, usually the plasma membrane (in prokaryotes) or the inner mitochondrial membrane (on eukaryotes). The respiratory chain complexes transfer electrons from an electron donor to an electron acceptor and are associated with a proton pump to create a transmembrane electrochemical gra…	0.00016250713633393047	2.619047619047619	79	cellular_component	5	['MT-ND1: mitochondrially encoded NADH:ubiquinone oxidoreductase core subunit 1 [Source:HGNC Symbol;Acc:HGNC:7455]', 'MT-ND2: mitochondrially encoded NADH:ubiquinone oxidoreductase core subunit 2 [Source:HGNC Symbol;Acc:HGNC:7456]', 'MT-CO1: mitochondrially encoded cytochrome c oxidase I [Source:HGNC Symbol;Acc:HGNC:7419]', 'MT-CO2: mitochondrially encoded cytochrome c oxidase II [Source:HGNC Sym…
161	GO:0097060	synaptic membrane	A specialized area of membrane on either the presynaptic or the postsynaptic side of a synapse, the junction between a nerve fiber of one neuron and another neuron or muscle fiber or glial cell.	0.007982544835280762	2.6190476190476186	38	cellular_component	5	['SYNJ1: synaptojanin 1 [Source:HGNC Symbol;Acc:HGNC:11503]', 'FLRT3: fibronectin leucine rich transmembrane protein 3 [Source:HGNC Symbol;Acc:HGNC:3762]', 'NIPSNAP1: nipsnap homolog 1 [Source:HGNC Symbol;Acc:HGNC:7827]', 'RIMS4: regulating synaptic membrane exocytosis 4 [Source:HGNC Symbol;Acc:HGNC:16183]', 'ANXA1: annexin A1 [Source:HGNC Symbol;Acc:HGNC:533]', 'ITGB1: integrin subunit beta 1 [S…
162	GO:0004842	ubiquitin-protein transferase activity	Catalysis of the transfer of ubiquitin from one protein to another via the reaction X-Ub + Y --> Y-Ub + X, where both X-Ub and Y-Ub are covalent linkages.	0.001554412275268545	1.5022583963150127	283	molecular_function	5	['TRIM27: tripartite motif containing 27 [Source:HGNC Symbol;Acc:HGNC:9975]', 'TRIM27: tripartite motif containing 27 [Source:HGNC Symbol;Acc:HGNC:9975]', 'TRIM27: tripartite motif containing 27 [Source:HGNC Symbol;Acc:HGNC:9975]', 'TRIM27: tripartite motif containing 27 [Source:HGNC Symbol;Acc:HGNC:9975]', 'TRIM69: tripartite motif containing 69 [Source:HGNC Symbol;Acc:HGNC:17857]', 'HERC2: HECT…
163	GO:0008270	zinc ion binding	Interacting selectively and non-covalently with zinc (Zn) ions.	0.0012103418197360015	1.5641160949868076	941	molecular_function	5	['MYT1: myelin transcription factor 1 [Source:HGNC Symbol;Acc:HGNC:7622]', 'AL121581.1: novel transcript', 'GATAD2B: GATA zinc finger domain containing 2B [Source:HGNC Symbol;Acc:HGNC:30778]', 'APOBEC3A: apolipoprotein B mRNA editing enzyme catalytic subunit 3A [Source:HGNC Symbol;Acc:HGNC:17343]', 'GTF2H2: general transcription factor IIH subunit 2 [Source:HGNC Symbol;Acc:HGNC:4656]', 'TRIM27: t…
164	GO:0061630	ubiquitin protein ligase activity	Catalysis of the transfer of ubiquitin to a substrate protein via the reaction X-ubiquitin + S -> X + S-ubiquitin, where X is either an E2 or E3 enzyme, the X-ubiquitin linkage is a thioester bond, and the S-ubiquitin linkage is an amide bond: an isopeptide bond between the C-terminal glycine of ubiquitin and the epsilon-amino group of lysine residues in the substrate or, in the linear extension …	0.0030584281497672114	1.5119788918205805	374	molecular_function	5	['TRIM27: tripartite motif containing 27 [Source:HGNC Symbol;Acc:HGNC:9975]', 'TRIM27: tripartite motif containing 27 [Source:HGNC Symbol;Acc:HGNC:9975]', 'TRIM27: tripartite motif containing 27 [Source:HGNC Symbol;Acc:HGNC:9975]', 'TRIM27: tripartite motif containing 27 [Source:HGNC Symbol;Acc:HGNC:9975]', 'TRIM69: tripartite motif containing 69 [Source:HGNC Symbol;Acc:HGNC:17857]', 'PPP1R11: pr…
165	GO:0008137	NADH dehydrogenase (ubiquinone) activity	Catalysis of the reaction: NADH + ubiquinone + 5 H(+)(in) <=> NAD(+) + ubiquinol + 4 H(+)(out).	0.0001695299080067213	2.6068601583113455	54	molecular_function	5	['MT-ND1: mitochondrially encoded NADH:ubiquinone oxidoreductase core subunit 1 [Source:HGNC Symbol;Acc:HGNC:7455]', 'MT-ND2: mitochondrially encoded NADH:ubiquinone oxidoreductase core subunit 2 [Source:HGNC Symbol;Acc:HGNC:7456]', 'MT-ND3: mitochondrially encoded NADH:ubiquinone oxidoreductase core subunit 3 [Source:HGNC Symbol;Acc:HGNC:7458]', 'MT-ND4L: mitochondrially encoded NADH:ubiquinone …
166	GO:0017124	SH3 domain binding	Interacting selectively and non-covalently with a SH3 domain (Src homology 3) of a protein, small protein modules containing approximately 50 amino acid residues found in a great variety of intracellular or membrane-associated proteins.	0.0004478148513391164	2.6068601583113455	141	molecular_function	5	['DRD4: dopamine receptor D4 [Source:HGNC Symbol;Acc:HGNC:3025]', 'ARHGAP27: Rho GTPase activating protein 27 [Source:HGNC Symbol;Acc:HGNC:31813]', 'MAPT: microtubule associated protein tau [Source:HGNC Symbol;Acc:HGNC:6893]', 'ARHGAP27: Rho GTPase activating protein 27 [Source:HGNC Symbol;Acc:HGNC:31813]', 'MAPT: microtubule associated protein tau [Source:HGNC Symbol;Acc:HGNC:6893]', 'MAPK15: mi…
167	GO:0003954	NADH dehydrogenase activity	Catalysis of the reaction: NADH + H+ + acceptor = NAD+ + reduced acceptor.	0.00817163822970797	2.6068601583113455	12	molecular_function	5	['MT-ND5: mitochondrially encoded NADH:ubiquinone oxidoreductase core subunit 5 [Source:HGNC Symbol;Acc:HGNC:7461]', 'NDUFS3: NADH:ubiquinone oxidoreductase core subunit S3 [Source:HGNC Symbol;Acc:HGNC:7710]', 'NDUFS7: NADH:ubiquinone oxidoreductase core subunit S7 [Source:HGNC Symbol;Acc:HGNC:7714]', 'NDUFA9: NADH:ubiquinone oxidoreductase subunit A9 [Source:HGNC Symbol;Acc:HGNC:7693]', 'NDUFB1:…
168	GO:0016567	protein ubiquitination	The process in which one or more ubiquitin groups are added to a protein.	0.0003235069890682677	1.3595333981391473	700	biological_process	10	['TRIM27: tripartite motif containing 27 [Source:HGNC Symbol;Acc:HGNC:9975]', 'TRIM27: tripartite motif containing 27 [Source:HGNC Symbol;Acc:HGNC:9975]', 'DTX2: deltex E3 ubiquitin ligase 2 [Source:HGNC Symbol;Acc:HGNC:15973]', 'TRIM27: tripartite motif containing 27 [Source:HGNC Symbol;Acc:HGNC:9975]', 'TRIM27: tripartite motif containing 27 [Source:HGNC Symbol;Acc:HGNC:9975]', 'UBD: ubiquitin …
169	GO:0008285	negative regulation of cell population proliferation	Any process that stops, prevents or reduces the rate or extent of cell proliferation.	0.0028103942466518052	1.6665248106221806	485	biological_process	10	['DLG5: discs large MAGUK scaffold protein 5 [Source:HGNC Symbol;Acc:HGNC:2904]', 'HRAS: HRas proto-oncogene, GTPase [Source:HGNC Symbol;Acc:HGNC:5173]', 'DLL1: delta like canonical Notch ligand 1 [Source:HGNC Symbol;Acc:HGNC:2908]', 'HSPA1A: heat shock protein family A (Hsp70) member 1A [Source:HGNC Symbol;Acc:HGNC:5232]', 'HSPA1B: heat shock protein family A (Hsp70) member 1B [Source:HGNC Symbo…
170	GO:0031398	positive regulation of protein ubiquitination	Any process that activates or increases the frequency, rate or extent of the addition of ubiquitin groups to a protein.	0.0079001042351204	1.7673934175808912	77	biological_process	10	['NSMCE3: NSE3 homolog, SMC5-SMC6 complex component [Source:HGNC Symbol;Acc:HGNC:7677]', 'DNAJA3: DnaJ heat shock protein family (Hsp40) member A3 [Source:HGNC Symbol;Acc:HGNC:11808]', 'MYCBP2: MYC binding protein 2 [Source:HGNC Symbol;Acc:HGNC:23386]', 'NDFIP2: Nedd4 family interacting protein 2 [Source:HGNC Symbol;Acc:HGNC:18537]', 'PTTG1IP: PTTG1 interacting protein [Source:HGNC Symbol;Acc:HGN…
171	GO:0001701	in utero embryonic development	The process whose specific outcome is the progression of the embryo in the uterus over time, from formation of the zygote in the oviduct, to birth. An example of this process is found in Mus musculus.	0.0079001042351204	1.7673934175808912	235	biological_process	10	['MT-ND4: mitochondrially encoded NADH:ubiquinone oxidoreductase core subunit 4 [Source:HGNC Symbol;Acc:HGNC:7459]', 'GABPA: GA binding protein transcription factor subunit alpha [Source:HGNC Symbol;Acc:HGNC:4071]', 'RNASEH2B: ribonuclease H2 subunit B [Source:HGNC Symbol;Acc:HGNC:25671]', 'LIG4: DNA ligase 4 [Source:HGNC Symbol;Acc:HGNC:6601]', 'ATP11A: ATPase phospholipid transporting 11A [Sour…
172	GO:0031124	mRNA 3'-end processing	Any process involved in forming the mature 3' end of an mRNA molecule.	0.006642302717079151	1.894283201407212	65	biological_process	10	['DDX39B: DExD-box helicase 39B [Source:HGNC Symbol;Acc:HGNC:13917]', 'DDX39B: DExD-box helicase 39B [Source:HGNC Symbol;Acc:HGNC:13917]', 'DDX39B: DExD-box helicase 39B [Source:HGNC Symbol;Acc:HGNC:13917]', 'DDX39B: DExD-box helicase 39B [Source:HGNC Symbol;Acc:HGNC:13917]', 'DDX39B: DExD-box helicase 39B [Source:HGNC Symbol;Acc:HGNC:13917]', 'DDX39B: DExD-box helicase 39B [Source:HGNC Symbol;Ac…
173	GO:0006120	mitochondrial electron transport, NADH to ubiquinone	The transfer of electrons from NADH to ubiquinone that occurs during oxidative phosphorylation, mediated by the multisubunit enzyme known as complex I.	0.00018414541949595174	2.5831134564643796	57	biological_process	10	['MT-ND1: mitochondrially encoded NADH:ubiquinone oxidoreductase core subunit 1 [Source:HGNC Symbol;Acc:HGNC:7455]', 'MT-ND2: mitochondrially encoded NADH:ubiquinone oxidoreductase core subunit 2 [Source:HGNC Symbol;Acc:HGNC:7456]', 'MT-ND3: mitochondrially encoded NADH:ubiquinone oxidoreductase core subunit 3 [Source:HGNC Symbol;Acc:HGNC:7458]', 'MT-ND4L: mitochondrially encoded NADH:ubiquinone …
174	GO:0032981	mitochondrial respiratory chain complex I assembly	The aggregation, arrangement and bonding together of a set of components to form mitochondrial respiratory chain complex I.	0.00018414541949595174	2.5831134564643796	74	biological_process	10	['MT-ND1: mitochondrially encoded NADH:ubiquinone oxidoreductase core subunit 1 [Source:HGNC Symbol;Acc:HGNC:7455]', 'MT-ND2: mitochondrially encoded NADH:ubiquinone oxidoreductase core subunit 2 [Source:HGNC Symbol;Acc:HGNC:7456]', 'MT-ND3: mitochondrially encoded NADH:ubiquinone oxidoreductase core subunit 3 [Source:HGNC Symbol;Acc:HGNC:7458]', 'MT-ND4: mitochondrially encoded NADH:ubiquinone o…
175	GO:0008150	biological_process	A biological process represents a specific objective that the organism is genetically programmed to achieve. Biological processes are often described by their outcome or ending state, e.g., the biological process of cell division results in the creation of two daughter cells (a divided cell) from a single parent cell. A biological process is accomplished by a particular set of molecular functions…	0.002864429153398263	2.2961008501905598	635	biological_process	10	['KRTAP1-5: keratin associated protein 1-5 [Source:HGNC Symbol;Acc:HGNC:16777]', 'KRTAP1-3: keratin associated protein 1-3 [Source:HGNC Symbol;Acc:HGNC:16771]', 'KRTAP1-1: keratin associated protein 1-1 [Source:HGNC Symbol;Acc:HGNC:16772]', 'SPATC1L: spermatogenesis and centriole associated 1 like [Source:HGNC Symbol;Acc:HGNC:1298]', 'TMEM50B: transmembrane protein 50B [Source:HGNC Symbol;Acc:HGN…
176	GO:0000413	protein peptidyl-prolyl isomerization	The modification of a protein by cis-trans isomerization of a proline residue.	0.0085550180265194	2.58311345646438	46	biological_process	10	['PPIAL4F: peptidylprolyl isomerase A like 4F [Source:HGNC Symbol;Acc:HGNC:33999]', 'FKBPL: FKBP prolyl isomerase like [Source:HGNC Symbol;Acc:HGNC:13949]', 'PPIL2: peptidylprolyl isomerase like 2 [Source:HGNC Symbol;Acc:HGNC:9261]', 'FKBP1A: FKBP prolyl isomerase 1A [Source:HGNC Symbol;Acc:HGNC:3711]', 'FKBP3: FKBP prolyl isomerase 3 [Source:HGNC Symbol;Acc:HGNC:3719]', 'FKBP14: FKBP prolyl isom…
177	GO:0060271	cilium assembly	The assembly of a cilium, a specialized eukaryotic organelle that consists of a filiform extrusion of the cell surface. Each cilium is bounded by an extrusion of the cytoplasmic membrane, and contains a regular longitudinal array of microtubules, anchored basally in a centriole.	0.0085550180265194	2.58311345646438	214	biological_process	10	['AC145212.1: MaFF-interacting protein [Source:UniProtKB/Swiss-Prot;Acc:Q8WZ33]', 'RILP: Rab interacting lysosomal protein [Source:HGNC Symbol;Acc:HGNC:30266]', 'ATAT1: alpha tubulin acetyltransferase 1 [Source:HGNC Symbol;Acc:HGNC:21186]', 'ATAT1: alpha tubulin acetyltransferase 1 [Source:HGNC Symbol;Acc:HGNC:21186]', 'ATAT1: alpha tubulin acetyltransferase 1 [Source:HGNC Symbol;Acc:HGNC:21186]'…
178	GO:0007249	I-kappaB kinase/NF-kappaB signaling	The process in which a signal is passed on to downstream components within the cell through the I-kappaB-kinase (IKK)-dependent activation of NF-kappaB. The cascade begins with activation of a trimeric IKK complex (consisting of catalytic kinase subunits IKKalpha and/or IKKbeta, and the regulatory scaffold protein NEMO) and ends with the regulation of transcription of target genes by NF-kappaB. I…	0.0085550180265194	2.58311345646438	80	biological_process	10	['NFKBIL1: NFKB inhibitor like 1 [Source:HGNC Symbol;Acc:HGNC:7800]', 'TNF: tumor necrosis factor [Source:HGNC Symbol;Acc:HGNC:11892]', 'NFKBIL1: NFKB inhibitor like 1 [Source:HGNC Symbol;Acc:HGNC:7800]', 'TNF: tumor necrosis factor [Source:HGNC Symbol;Acc:HGNC:11892]', 'NFKBIL1: NFKB inhibitor like 1 [Source:HGNC Symbol;Acc:HGNC:7800]', 'NFKBIL1: NFKB inhibitor like 1 [Source:HGNC Symbol;Acc:HGN…
179	GO:0005856	cytoskeleton	Any of the various filamentous elements that form the internal framework of cells, and typically remain after treatment of the cells with mild detergent to remove membrane constituents and soluble components of the cytoplasm. The term embraces intermediate filaments, microfilaments, microtubules, the microtrabecular lattice, and other structures characterized by a polymeric filamentous nature and…	0.008585264077546905	1.2825358339870212	1473	cellular_component	10	['DLG5: discs large MAGUK scaffold protein 5 [Source:HGNC Symbol;Acc:HGNC:2904]', 'DNAH10: dynein axonemal heavy chain 10 [Source:HGNC Symbol;Acc:HGNC:2941]', 'CCDC92: coiled-coil domain containing 92 [Source:HGNC Symbol;Acc:HGNC:29563]', 'TUBGCP5: tubulin gamma complex associated protein 5 [Source:HGNC Symbol;Acc:HGNC:18600]', 'SKA1: spindle and kinetochore associated complex subunit 1 [Source:H…
180	GO:0005667	transcription regulator complex	A protein complex that is capable of associating with DNA by direct binding, or via other DNA-binding proteins or complexes, and regulating transcription.	0.004400125437493662	1.764811705444951	240	cellular_component	10	['POU5F1: POU class 5 homeobox 1 [Source:HGNC Symbol;Acc:HGNC:9221]', 'POU5F1: POU class 5 homeobox 1 [Source:HGNC Symbol;Acc:HGNC:9221]', 'POU5F1: POU class 5 homeobox 1 [Source:HGNC Symbol;Acc:HGNC:9221]', 'POU5F1: POU class 5 homeobox 1 [Source:HGNC Symbol;Acc:HGNC:9221]', 'POU5F1: POU class 5 homeobox 1 [Source:HGNC Symbol;Acc:HGNC:9221]', 'POU5F1: POU class 5 homeobox 1 [Source:HGNC Symbol;A…
181	GO:0005747	mitochondrial respiratory chain complex I	A protein complex located in the mitochondrial inner membrane that forms part of the mitochondrial respiratory chain. It contains about 25 different polypeptide subunits, including NADH dehydrogenase (ubiquinone), flavin mononucleotide and several different iron-sulfur clusters containing non-heme iron. The iron undergoes oxidation-reduction between Fe(II) and Fe(III), and catalyzes proton transl…	0.00018078039554112135	2.5883905013192607	66	cellular_component	10	['MT-ND1: mitochondrially encoded NADH:ubiquinone oxidoreductase core subunit 1 [Source:HGNC Symbol;Acc:HGNC:7455]', 'MT-ND2: mitochondrially encoded NADH:ubiquinone oxidoreductase core subunit 2 [Source:HGNC Symbol;Acc:HGNC:7456]', 'MT-ND3: mitochondrially encoded NADH:ubiquinone oxidoreductase core subunit 3 [Source:HGNC Symbol;Acc:HGNC:7458]', 'MT-ND4L: mitochondrially encoded NADH:ubiquinone …
182	GO:0070469	respirasome	The protein complexes that form the electron transport system (the respiratory chain), associated with a cell membrane, usually the plasma membrane (in prokaryotes) or the inner mitochondrial membrane (on eukaryotes). The respiratory chain complexes transfer electrons from an electron donor to an electron acceptor and are associated with a proton pump to create a transmembrane electrochemical gra…	0.0004741221694375245	2.5883905013192607	79	cellular_component	10	['MT-ND1: mitochondrially encoded NADH:ubiquinone oxidoreductase core subunit 1 [Source:HGNC Symbol;Acc:HGNC:7455]', 'MT-ND2: mitochondrially encoded NADH:ubiquinone oxidoreductase core subunit 2 [Source:HGNC Symbol;Acc:HGNC:7456]', 'MT-CO1: mitochondrially encoded cytochrome c oxidase I [Source:HGNC Symbol;Acc:HGNC:7419]', 'MT-CO2: mitochondrially encoded cytochrome c oxidase II [Source:HGNC Sym…
183	GO:0061630	ubiquitin protein ligase activity	Catalysis of the transfer of ubiquitin to a substrate protein via the reaction X-ubiquitin + S -> X + S-ubiquitin, where X is either an E2 or E3 enzyme, the X-ubiquitin linkage is a thioester bond, and the S-ubiquitin linkage is an amide bond: an isopeptide bond between the C-terminal glycine of ubiquitin and the epsilon-amino group of lysine residues in the substrate or, in the linear extension …	0.008980878599630615	1.4506578947368423	374	molecular_function	10	['TRIM27: tripartite motif containing 27 [Source:HGNC Symbol;Acc:HGNC:9975]', 'TRIM27: tripartite motif containing 27 [Source:HGNC Symbol;Acc:HGNC:9975]', 'TRIM27: tripartite motif containing 27 [Source:HGNC Symbol;Acc:HGNC:9975]', 'TRIM27: tripartite motif containing 27 [Source:HGNC Symbol;Acc:HGNC:9975]', 'TRIM69: tripartite motif containing 69 [Source:HGNC Symbol;Acc:HGNC:17857]', 'PPP1R11: pr…
184	GO:0017124	SH3 domain binding	Interacting selectively and non-covalently with a SH3 domain (Src homology 3) of a protein, small protein modules containing approximately 50 amino acid residues found in a great variety of intracellular or membrane-associated proteins.	0.005725351880734782	1.9838056680161944	141	molecular_function	10	['DRD4: dopamine receptor D4 [Source:HGNC Symbol;Acc:HGNC:3025]', 'ARHGAP27: Rho GTPase activating protein 27 [Source:HGNC Symbol;Acc:HGNC:31813]', 'MAPT: microtubule associated protein tau [Source:HGNC Symbol;Acc:HGNC:6893]', 'ARHGAP27: Rho GTPase activating protein 27 [Source:HGNC Symbol;Acc:HGNC:31813]', 'MAPT: microtubule associated protein tau [Source:HGNC Symbol;Acc:HGNC:6893]', 'MAPK15: mi…
185	GO:0008137	NADH dehydrogenase (ubiquinone) activity	Catalysis of the reaction: NADH + ubiquinone + 5 H(+)(in) <=> NAD(+) + ubiquinol + 4 H(+)(out).	0.0004883004075712698	2.578947368421052	54	molecular_function	10	['MT-ND1: mitochondrially encoded NADH:ubiquinone oxidoreductase core subunit 1 [Source:HGNC Symbol;Acc:HGNC:7455]', 'MT-ND2: mitochondrially encoded NADH:ubiquinone oxidoreductase core subunit 2 [Source:HGNC Symbol;Acc:HGNC:7456]', 'MT-ND3: mitochondrially encoded NADH:ubiquinone oxidoreductase core subunit 3 [Source:HGNC Symbol;Acc:HGNC:7458]', 'MT-ND4L: mitochondrially encoded NADH:ubiquinone …
186	GO:0003755	peptidyl-prolyl cis-trans isomerase activity	Catalysis of the reaction: peptidyl-proline (omega=180) = peptidyl-proline (omega=0).	0.008624854908342507	2.5789473684210527	46	molecular_function	10	['PPIAL4F: peptidylprolyl isomerase A like 4F [Source:HGNC Symbol;Acc:HGNC:33999]', 'FKBPL: FKBP prolyl isomerase like [Source:HGNC Symbol;Acc:HGNC:13949]', 'PPIL2: peptidylprolyl isomerase like 2 [Source:HGNC Symbol;Acc:HGNC:9261]', 'FKBP1A: FKBP prolyl isomerase 1A [Source:HGNC Symbol;Acc:HGNC:3711]', 'FKBP3: FKBP prolyl isomerase 3 [Source:HGNC Symbol;Acc:HGNC:3719]', 'FKBP14: FKBP prolyl isom…
187	GO:0016567	protein ubiquitination	The process in which one or more ubiquitin groups are added to a protein.	0.0007428880408753665	1.3391242265587815	700	biological_process	6	['TRIM27: tripartite motif containing 27 [Source:HGNC Symbol;Acc:HGNC:9975]', 'TRIM27: tripartite motif containing 27 [Source:HGNC Symbol;Acc:HGNC:9975]', 'DTX2: deltex E3 ubiquitin ligase 2 [Source:HGNC Symbol;Acc:HGNC:15973]', 'TRIM27: tripartite motif containing 27 [Source:HGNC Symbol;Acc:HGNC:9975]', 'TRIM27: tripartite motif containing 27 [Source:HGNC Symbol;Acc:HGNC:9975]', 'UBD: ubiquitin …
188	GO:0043123	positive regulation of I-kappaB kinase/NF-kappaB signaling	Any process that activates or increases the frequency, rate or extent of I-kappaB kinase/NF-kappaB signaling.	0.002549675923598007	2.0424457741211666	203	biological_process	6	['TRIM27: tripartite motif containing 27 [Source:HGNC Symbol;Acc:HGNC:9975]', 'TRIM27: tripartite motif containing 27 [Source:HGNC Symbol;Acc:HGNC:9975]', 'TRIM27: tripartite motif containing 27 [Source:HGNC Symbol;Acc:HGNC:9975]', 'TRIM27: tripartite motif containing 27 [Source:HGNC Symbol;Acc:HGNC:9975]', 'UBD: ubiquitin D [Source:HGNC Symbol;Acc:HGNC:18795]', 'UBD: ubiquitin D [Source:HGNC Sym…
189	GO:0006120	mitochondrial electron transport, NADH to ubiquinone	The transfer of electrons from NADH to ubiquinone that occurs during oxidative phosphorylation, mediated by the multisubunit enzyme known as complex I.	6.596224669361725e-05	2.599476439790576	57	biological_process	6	['MT-ND1: mitochondrially encoded NADH:ubiquinone oxidoreductase core subunit 1 [Source:HGNC Symbol;Acc:HGNC:7455]', 'MT-ND2: mitochondrially encoded NADH:ubiquinone oxidoreductase core subunit 2 [Source:HGNC Symbol;Acc:HGNC:7456]', 'MT-ND3: mitochondrially encoded NADH:ubiquinone oxidoreductase core subunit 3 [Source:HGNC Symbol;Acc:HGNC:7458]', 'MT-ND4L: mitochondrially encoded NADH:ubiquinone …
190	GO:0042127	regulation of cell population proliferation	Any process that modulates the frequency, rate or extent of cell proliferation.	0.005355066288151311	1.999597261377366	223	biological_process	6	['RBFOX2: RNA binding fox-1 homolog 2 [Source:HGNC Symbol;Acc:HGNC:9906]', 'TNK1: tyrosine kinase non receptor 1 [Source:HGNC Symbol;Acc:HGNC:11940]', 'PDX1: pancreatic and duodenal homeobox 1 [Source:HGNC Symbol;Acc:HGNC:6107]', 'MIR155: microRNA 155 [Source:HGNC Symbol;Acc:HGNC:31542]', 'PDS5B: PDS5 cohesin associated factor B [Source:HGNC Symbol;Acc:HGNC:20418]', 'FOXO1: forkhead box O1 [Sourc…
191	GO:0070536	protein K63-linked deubiquitination	A protein deubiquitination process in which a K63-linked ubiquitin chain, i.e. a polymer of ubiquitin formed by linkages between lysine residues at position 63 of the ubiquitin monomers, is removed from a protein.	0.005355066288151311	1.999597261377366	32	biological_process	6	['OTUB2: OTU deubiquitinase, ubiquitin aldehyde binding 2 [Source:HGNC Symbol;Acc:HGNC:20351]', 'USP25: ubiquitin specific peptidase 25 [Source:HGNC Symbol;Acc:HGNC:12624]', 'USP17L2: ubiquitin specific peptidase 17 like family member 2 [Source:HGNC Symbol;Acc:HGNC:34434]', 'SPATA2: spermatogenesis associated 2 [Source:HGNC Symbol;Acc:HGNC:14681]', 'OTUD7A: OTU deubiquitinase 7A [Source:HGNC Symb…
192	GO:0032981	mitochondrial respiratory chain complex I assembly	The aggregation, arrangement and bonding together of a set of components to form mitochondrial respiratory chain complex I.	6.596224669361725e-05	2.599476439790576	74	biological_process	6	['MT-ND1: mitochondrially encoded NADH:ubiquinone oxidoreductase core subunit 1 [Source:HGNC Symbol;Acc:HGNC:7455]', 'MT-ND2: mitochondrially encoded NADH:ubiquinone oxidoreductase core subunit 2 [Source:HGNC Symbol;Acc:HGNC:7456]', 'MT-ND3: mitochondrially encoded NADH:ubiquinone oxidoreductase core subunit 3 [Source:HGNC Symbol;Acc:HGNC:7458]', 'MT-ND4: mitochondrially encoded NADH:ubiquinone o…
193	GO:0001933	negative regulation of protein phosphorylation	Any process that stops, prevents or reduces the rate of addition of phosphate groups to amino acids within a protein.	0.006432035557850523	2.274541884816754	85	biological_process	6	['LRP6: LDL receptor related protein 6 [Source:HGNC Symbol;Acc:HGNC:6698]', 'IBTK: inhibitor of Bruton tyrosine kinase [Source:HGNC Symbol;Acc:HGNC:17853]', 'CRKL: CRK like proto-oncogene, adaptor protein [Source:HGNC Symbol;Acc:HGNC:2363]', 'SIRPA: signal regulatory protein alpha [Source:HGNC Symbol;Acc:HGNC:9662]', 'PRNP: prion protein [Source:HGNC Symbol;Acc:HGNC:9449]', 'IMPACT: impact RWD do…
194	GO:0000413	protein peptidyl-prolyl isomerization	The modification of a protein by cis-trans isomerization of a proline residue.	0.008289663155784667	2.599476439790576	46	biological_process	6	['PPIAL4F: peptidylprolyl isomerase A like 4F [Source:HGNC Symbol;Acc:HGNC:33999]', 'FKBPL: FKBP prolyl isomerase like [Source:HGNC Symbol;Acc:HGNC:13949]', 'PPIL2: peptidylprolyl isomerase like 2 [Source:HGNC Symbol;Acc:HGNC:9261]', 'FKBP1A: FKBP prolyl isomerase 1A [Source:HGNC Symbol;Acc:HGNC:3711]', 'FKBP3: FKBP prolyl isomerase 3 [Source:HGNC Symbol;Acc:HGNC:3719]', 'FKBP14: FKBP prolyl isom…
195	GO:0045786	negative regulation of cell cycle	Any process that stops, prevents or reduces the rate or extent of progression through the cell cycle.	0.008289663155784667	2.599476439790576	50	biological_process	6	['LILRB1: leukocyte immunoglobulin like receptor B1 [Source:HGNC Symbol;Acc:HGNC:6605]', 'LILRB1: leukocyte immunoglobulin like receptor B1 [Source:HGNC Symbol;Acc:HGNC:6605]', 'PTPRK: protein tyrosine phosphatase receptor type K [Source:HGNC Symbol;Acc:HGNC:9674]', 'RB1: RB transcriptional corepressor 1 [Source:HGNC Symbol;Acc:HGNC:9884]', 'ADCYAP1: adenylate cyclase activating polypeptide 1 [So…
196	GO:0007611	learning or memory	The acquisition and processing of information and/or the storage and retrieval of this information over time.	0.008289663155784667	2.599476439790576	82	biological_process	6	['LILRB2: leukocyte immunoglobulin like receptor B2 [Source:HGNC Symbol;Acc:HGNC:6606]', 'LILRB2: leukocyte immunoglobulin like receptor B2 [Source:HGNC Symbol;Acc:HGNC:6606]', 'B2M: beta-2-microglobulin [Source:HGNC Symbol;Acc:HGNC:914]', 'LILRB2: leukocyte immunoglobulin like receptor B2 [Source:HGNC Symbol;Acc:HGNC:6606]', 'MAPT: microtubule associated protein tau [Source:HGNC Symbol;Acc:HGNC:…
197	GO:0005856	cytoskeleton	Any of the various filamentous elements that form the internal framework of cells, and typically remain after treatment of the cells with mild detergent to remove membrane constituents and soluble components of the cytoplasm. The term embraces intermediate filaments, microfilaments, microtubules, the microtrabecular lattice, and other structures characterized by a polymeric filamentous nature and…	0.008852277855095863	1.2888878015364291	1473	cellular_component	6	['DLG5: discs large MAGUK scaffold protein 5 [Source:HGNC Symbol;Acc:HGNC:2904]', 'DNAH10: dynein axonemal heavy chain 10 [Source:HGNC Symbol;Acc:HGNC:2941]', 'CCDC92: coiled-coil domain containing 92 [Source:HGNC Symbol;Acc:HGNC:29563]', 'TUBGCP5: tubulin gamma complex associated protein 5 [Source:HGNC Symbol;Acc:HGNC:18600]', 'SKA1: spindle and kinetochore associated complex subunit 1 [Source:H…
198	GO:0042995	cell projection	A prolongation or process extending from a cell, e.g. a flagellum or axon.	0.004080008963550655	1.574951777349132	1209	cellular_component	6	['ARHGEF26: Rho guanine nucleotide exchange factor 26 [Source:HGNC Symbol;Acc:HGNC:24490]', 'DLG5: discs large MAGUK scaffold protein 5 [Source:HGNC Symbol;Acc:HGNC:2904]', 'DNAH10: dynein axonemal heavy chain 10 [Source:HGNC Symbol;Acc:HGNC:2941]', 'SMN2: survival of motor neuron 2, centromeric [Source:HGNC Symbol;Acc:HGNC:11118]', 'CNTNAP2: contactin associated protein 2 [Source:HGNC Symbol;Acc…
199	GO:0005747	mitochondrial respiratory chain complex I	A protein complex located in the mitochondrial inner membrane that forms part of the mitochondrial respiratory chain. It contains about 25 different polypeptide subunits, including NADH dehydrogenase (ubiquinone), flavin mononucleotide and several different iron-sulfur clusters containing non-heme iron. The iron undergoes oxidation-reduction between Fe(II) and Fe(III), and catalyzes proton transl…	6.52986426021318e-05	2.602094240837696	66	cellular_component	6	['MT-ND1: mitochondrially encoded NADH:ubiquinone oxidoreductase core subunit 1 [Source:HGNC Symbol;Acc:HGNC:7455]', 'MT-ND2: mitochondrially encoded NADH:ubiquinone oxidoreductase core subunit 2 [Source:HGNC Symbol;Acc:HGNC:7456]', 'MT-ND3: mitochondrially encoded NADH:ubiquinone oxidoreductase core subunit 3 [Source:HGNC Symbol;Acc:HGNC:7458]', 'MT-ND4L: mitochondrially encoded NADH:ubiquinone …
200	GO:0070469	respirasome	The protein complexes that form the electron transport system (the respiratory chain), associated with a cell membrane, usually the plasma membrane (in prokaryotes) or the inner mitochondrial membrane (on eukaryotes). The respiratory chain complexes transfer electrons from an electron donor to an electron acceptor and are associated with a proton pump to create a transmembrane electrochemical gra…	0.00017243743421735392	2.602094240837696	79	cellular_component	6	['MT-ND1: mitochondrially encoded NADH:ubiquinone oxidoreductase core subunit 1 [Source:HGNC Symbol;Acc:HGNC:7455]', 'MT-ND2: mitochondrially encoded NADH:ubiquinone oxidoreductase core subunit 2 [Source:HGNC Symbol;Acc:HGNC:7456]', 'MT-CO1: mitochondrially encoded cytochrome c oxidase I [Source:HGNC Symbol;Acc:HGNC:7419]', 'MT-CO2: mitochondrially encoded cytochrome c oxidase II [Source:HGNC Sym…
201	GO:0005875	microtubule associated complex	Any multimeric complex connected to a microtubule.	0.0011965276799045283	2.602094240837696	37	cellular_component	6	['STAU1: staufen double-stranded RNA binding protein 1 [Source:HGNC Symbol;Acc:HGNC:11370]', 'DCTN3: dynactin subunit 3 [Source:HGNC Symbol;Acc:HGNC:2713]', 'MID1: midline 1 [Source:HGNC Symbol;Acc:HGNC:7095]', 'SPTBN5: spectrin beta, non-erythrocytic 5 [Source:HGNC Symbol;Acc:HGNC:15680]', 'RANBP9: RAN binding protein 9 [Source:HGNC Symbol;Acc:HGNC:13727]', 'MAP1A: microtubule associated protein…
202	GO:0004842	ubiquitin-protein transferase activity	Catalysis of the transfer of ubiquitin from one protein to another via the reaction X-Ub + Y --> Y-Ub + X, where both X-Ub and Y-Ub are covalent linkages.	0.00196294417089111	1.5069546641348208	283	molecular_function	6	['TRIM27: tripartite motif containing 27 [Source:HGNC Symbol;Acc:HGNC:9975]', 'TRIM27: tripartite motif containing 27 [Source:HGNC Symbol;Acc:HGNC:9975]', 'TRIM27: tripartite motif containing 27 [Source:HGNC Symbol;Acc:HGNC:9975]', 'TRIM27: tripartite motif containing 27 [Source:HGNC Symbol;Acc:HGNC:9975]', 'TRIM69: tripartite motif containing 69 [Source:HGNC Symbol;Acc:HGNC:17857]', 'HERC2: HECT…
203	GO:0061630	ubiquitin protein ligase activity	Catalysis of the transfer of ubiquitin to a substrate protein via the reaction X-ubiquitin + S -> X + S-ubiquitin, where X is either an E2 or E3 enzyme, the X-ubiquitin linkage is a thioester bond, and the S-ubiquitin linkage is an amide bond: an isopeptide bond between the C-terminal glycine of ubiquitin and the epsilon-amino group of lysine residues in the substrate or, in the linear extension …	0.0008534569985858143	1.5857622422337083	374	molecular_function	6	['TRIM27: tripartite motif containing 27 [Source:HGNC Symbol;Acc:HGNC:9975]', 'TRIM27: tripartite motif containing 27 [Source:HGNC Symbol;Acc:HGNC:9975]', 'TRIM27: tripartite motif containing 27 [Source:HGNC Symbol;Acc:HGNC:9975]', 'TRIM27: tripartite motif containing 27 [Source:HGNC Symbol;Acc:HGNC:9975]', 'TRIM69: tripartite motif containing 69 [Source:HGNC Symbol;Acc:HGNC:17857]', 'PPP1R11: pr…
204	GO:0008270	zinc ion binding	Interacting selectively and non-covalently with zinc (Zn) ions.	0.008411684269939122	1.4569190600522195	941	molecular_function	6	['MYT1: myelin transcription factor 1 [Source:HGNC Symbol;Acc:HGNC:7622]', 'AL121581.1: novel transcript', 'GATAD2B: GATA zinc finger domain containing 2B [Source:HGNC Symbol;Acc:HGNC:30778]', 'APOBEC3A: apolipoprotein B mRNA editing enzyme catalytic subunit 3A [Source:HGNC Symbol;Acc:HGNC:17343]', 'GTF2H2: general transcription factor IIH subunit 2 [Source:HGNC Symbol;Acc:HGNC:4656]', 'TRIM27: t…
205	GO:0008137	NADH dehydrogenase (ubiquinone) activity	Catalysis of the reaction: NADH + ubiquinone + 5 H(+)(in) <=> NAD(+) + ubiquinol + 4 H(+)(out).	0.0001798303658747484	2.590078328981723	54	molecular_function	6	['MT-ND1: mitochondrially encoded NADH:ubiquinone oxidoreductase core subunit 1 [Source:HGNC Symbol;Acc:HGNC:7455]', 'MT-ND2: mitochondrially encoded NADH:ubiquinone oxidoreductase core subunit 2 [Source:HGNC Symbol;Acc:HGNC:7456]', 'MT-ND3: mitochondrially encoded NADH:ubiquinone oxidoreductase core subunit 3 [Source:HGNC Symbol;Acc:HGNC:7458]', 'MT-ND4L: mitochondrially encoded NADH:ubiquinone …
206	GO:0017124	SH3 domain binding	Interacting selectively and non-covalently with a SH3 domain (Src homology 3) of a protein, small protein modules containing approximately 50 amino acid residues found in a great variety of intracellular or membrane-associated proteins.	0.0032330379977591997	2.590078328981723	141	molecular_function	6	['DRD4: dopamine receptor D4 [Source:HGNC Symbol;Acc:HGNC:3025]', 'ARHGAP27: Rho GTPase activating protein 27 [Source:HGNC Symbol;Acc:HGNC:31813]', 'MAPT: microtubule associated protein tau [Source:HGNC Symbol;Acc:HGNC:6893]', 'ARHGAP27: Rho GTPase activating protein 27 [Source:HGNC Symbol;Acc:HGNC:31813]', 'MAPT: microtubule associated protein tau [Source:HGNC Symbol;Acc:HGNC:6893]', 'MAPK15: mi…
207	GO:0005516	calmodulin binding	Interacting selectively and non-covalently with calmodulin, a calcium-binding protein with many roles, both in the calcium-bound and calcium-free states.	0.008441821438596165	2.5900783289817233	209	molecular_function	6	['TJP1: tight junction protein 1 [Source:HGNC Symbol;Acc:HGNC:11827]', 'MYH11: myosin heavy chain 11 [Source:HGNC Symbol;Acc:HGNC:7569]', 'SRY: sex determining region Y [Source:HGNC Symbol;Acc:HGNC:11311]', 'EEF2K: eukaryotic elongation factor 2 kinase [Source:HGNC Symbol;Acc:HGNC:24615]', 'CACNA1C: calcium voltage-gated channel subunit alpha1 C [Source:HGNC Symbol;Acc:HGNC:1390]', 'ATP5IF1: ATP …
208	GO:0003755	peptidyl-prolyl cis-trans isomerase activity	Catalysis of the reaction: peptidyl-proline (omega=180) = peptidyl-proline (omega=0).	0.008441821438596165	2.5900783289817233	46	molecular_function	6	['PPIAL4F: peptidylprolyl isomerase A like 4F [Source:HGNC Symbol;Acc:HGNC:33999]', 'FKBPL: FKBP prolyl isomerase like [Source:HGNC Symbol;Acc:HGNC:13949]', 'PPIL2: peptidylprolyl isomerase like 2 [Source:HGNC Symbol;Acc:HGNC:9261]', 'FKBP1A: FKBP prolyl isomerase 1A [Source:HGNC Symbol;Acc:HGNC:3711]', 'FKBP3: FKBP prolyl isomerase 3 [Source:HGNC Symbol;Acc:HGNC:3719]', 'FKBP14: FKBP prolyl isom…
209	GO:0016651	oxidoreductase activity, acting on NAD(P)H	Catalysis of an oxidation-reduction (redox) reaction in which NADH or NADPH acts as a hydrogen or electron donor and reduces a hydrogen or electron acceptor.	0.008441821438596165	2.5900783289817233	14	molecular_function	6	['MT-ND4L: mitochondrially encoded NADH:ubiquinone oxidoreductase core subunit 4L [Source:HGNC Symbol;Acc:HGNC:7460]', 'NDUFS1: NADH:ubiquinone oxidoreductase core subunit S1 [Source:HGNC Symbol;Acc:HGNC:7707]', 'NDUFS3: NADH:ubiquinone oxidoreductase core subunit S3 [Source:HGNC Symbol;Acc:HGNC:7710]', 'MIOX: myo-inositol oxygenase [Source:HGNC Symbol;Acc:HGNC:14522]', 'NDUFS4: NADH:ubiquinone o…
210	GO:0016567	protein ubiquitination	The process in which one or more ubiquitin groups are added to a protein.	0.0001758620232774468	1.3688179651422614	700	biological_process	7	['TRIM27: tripartite motif containing 27 [Source:HGNC Symbol;Acc:HGNC:9975]', 'TRIM27: tripartite motif containing 27 [Source:HGNC Symbol;Acc:HGNC:9975]', 'DTX2: deltex E3 ubiquitin ligase 2 [Source:HGNC Symbol;Acc:HGNC:15973]', 'TRIM27: tripartite motif containing 27 [Source:HGNC Symbol;Acc:HGNC:9975]', 'TRIM27: tripartite motif containing 27 [Source:HGNC Symbol;Acc:HGNC:9975]', 'UBD: ubiquitin …
211	GO:0030154	cell differentiation	The process in which relatively unspecialized cells, e.g. embryonic or regenerative cells, acquire specialized structural and/or functional features that characterize the cells, tissues, or organs of the mature organism or some other relatively stable phase of the organism's life history. Differentiation includes the processes involved in commitment of a cell to a specific fate and its subsequent…	0.005173861751220396	1.6796507064364208	1092	biological_process	7	['MYT1: myelin transcription factor 1 [Source:HGNC Symbol;Acc:HGNC:7622]', 'SBNO2: strawberry notch homolog 2 [Source:HGNC Symbol;Acc:HGNC:29158]', 'PIWIL1: piwi like RNA-mediated gene silencing 1 [Source:HGNC Symbol;Acc:HGNC:9007]', 'DLL1: delta like canonical Notch ligand 1 [Source:HGNC Symbol;Acc:HGNC:2908]', 'FAM120B: family with sequence similarity 120B [Source:HGNC Symbol;Acc:HGNC:21109]', …
212	GO:0031398	positive regulation of protein ubiquitination	Any process that activates or increases the frequency, rate or extent of the addition of ubiquitin groups to a protein.	0.004060991583746681	1.8553004535147393	77	biological_process	7	['NSMCE3: NSE3 homolog, SMC5-SMC6 complex component [Source:HGNC Symbol;Acc:HGNC:7677]', 'DNAJA3: DnaJ heat shock protein family (Hsp40) member A3 [Source:HGNC Symbol;Acc:HGNC:11808]', 'MYCBP2: MYC binding protein 2 [Source:HGNC Symbol;Acc:HGNC:23386]', 'NDFIP2: Nedd4 family interacting protein 2 [Source:HGNC Symbol;Acc:HGNC:18537]', 'PTTG1IP: PTTG1 interacting protein [Source:HGNC Symbol;Acc:HGN…
213	GO:0001701	in utero embryonic development	The process whose specific outcome is the progression of the embryo in the uterus over time, from formation of the zygote in the oviduct, to birth. An example of this process is found in Mus musculus.	0.007790083681890966	1.8133253301320527	235	biological_process	7	['MT-ND4: mitochondrially encoded NADH:ubiquinone oxidoreductase core subunit 4 [Source:HGNC Symbol;Acc:HGNC:7459]', 'GABPA: GA binding protein transcription factor subunit alpha [Source:HGNC Symbol;Acc:HGNC:4071]', 'RNASEH2B: ribonuclease H2 subunit B [Source:HGNC Symbol;Acc:HGNC:25671]', 'LIG4: DNA ligase 4 [Source:HGNC Symbol;Acc:HGNC:6601]', 'ATP11A: ATPase phospholipid transporting 11A [Sour…
214	GO:0031124	mRNA 3'-end processing	Any process involved in forming the mature 3' end of an mRNA molecule.	0.007790083681890966	1.8133253301320527	65	biological_process	7	['DDX39B: DExD-box helicase 39B [Source:HGNC Symbol;Acc:HGNC:13917]', 'DDX39B: DExD-box helicase 39B [Source:HGNC Symbol;Acc:HGNC:13917]', 'DDX39B: DExD-box helicase 39B [Source:HGNC Symbol;Acc:HGNC:13917]', 'DDX39B: DExD-box helicase 39B [Source:HGNC Symbol;Acc:HGNC:13917]', 'DDX39B: DExD-box helicase 39B [Source:HGNC Symbol;Acc:HGNC:13917]', 'DDX39B: DExD-box helicase 39B [Source:HGNC Symbol;Ac…
215	GO:0043123	positive regulation of I-kappaB kinase/NF-kappaB signaling	Any process that activates or increases the frequency, rate or extent of I-kappaB kinase/NF-kappaB signaling.	0.002856078240039467	2.0184037900874636	203	biological_process	7	['TRIM27: tripartite motif containing 27 [Source:HGNC Symbol;Acc:HGNC:9975]', 'TRIM27: tripartite motif containing 27 [Source:HGNC Symbol;Acc:HGNC:9975]', 'TRIM27: tripartite motif containing 27 [Source:HGNC Symbol;Acc:HGNC:9975]', 'TRIM27: tripartite motif containing 27 [Source:HGNC Symbol;Acc:HGNC:9975]', 'UBD: ubiquitin D [Source:HGNC Symbol;Acc:HGNC:18795]', 'UBD: ubiquitin D [Source:HGNC Sym…
216	GO:0006120	mitochondrial electron transport, NADH to ubiquinone	The transfer of electrons from NADH to ubiquinone that occurs during oxidative phosphorylation, mediated by the multisubunit enzyme known as complex I.	2.8519372988050608e-05	2.5688775510204085	57	biological_process	7	['MT-ND1: mitochondrially encoded NADH:ubiquinone oxidoreductase core subunit 1 [Source:HGNC Symbol;Acc:HGNC:7455]', 'MT-ND2: mitochondrially encoded NADH:ubiquinone oxidoreductase core subunit 2 [Source:HGNC Symbol;Acc:HGNC:7456]', 'MT-ND3: mitochondrially encoded NADH:ubiquinone oxidoreductase core subunit 3 [Source:HGNC Symbol;Acc:HGNC:7458]', 'MT-ND4L: mitochondrially encoded NADH:ubiquinone …
217	GO:0032981	mitochondrial respiratory chain complex I assembly	The aggregation, arrangement and bonding together of a set of components to form mitochondrial respiratory chain complex I.	2.8519372988050608e-05	2.5688775510204085	74	biological_process	7	['MT-ND1: mitochondrially encoded NADH:ubiquinone oxidoreductase core subunit 1 [Source:HGNC Symbol;Acc:HGNC:7455]', 'MT-ND2: mitochondrially encoded NADH:ubiquinone oxidoreductase core subunit 2 [Source:HGNC Symbol;Acc:HGNC:7456]', 'MT-ND3: mitochondrially encoded NADH:ubiquinone oxidoreductase core subunit 3 [Source:HGNC Symbol;Acc:HGNC:7458]', 'MT-ND4: mitochondrially encoded NADH:ubiquinone o…
218	GO:0070536	protein K63-linked deubiquitination	A protein deubiquitination process in which a K63-linked ubiquitin chain, i.e. a polymer of ubiquitin formed by linkages between lysine residues at position 63 of the ubiquitin monomers, is removed from a protein.	0.0045819866039008795	2.1018089053803344	32	biological_process	7	['OTUB2: OTU deubiquitinase, ubiquitin aldehyde binding 2 [Source:HGNC Symbol;Acc:HGNC:20351]', 'USP25: ubiquitin specific peptidase 25 [Source:HGNC Symbol;Acc:HGNC:12624]', 'USP17L2: ubiquitin specific peptidase 17 like family member 2 [Source:HGNC Symbol;Acc:HGNC:34434]', 'SPATA2: spermatogenesis associated 2 [Source:HGNC Symbol;Acc:HGNC:14681]', 'OTUD7A: OTU deubiquitinase 7A [Source:HGNC Symb…
219	GO:0044267	cellular protein metabolic process	The chemical reactions and pathways involving a specific protein, rather than of proteins in general, occurring at the level of an individual cell. Includes cellular protein modification.	0.0029896520874546006	2.28344671201814	230	biological_process	7	['B2M: beta-2-microglobulin [Source:HGNC Symbol;Acc:HGNC:914]', 'SERPINA10: serpin family A member 10 [Source:HGNC Symbol;Acc:HGNC:15996]', 'C4A: complement C4A (Rodgers blood group) [Source:HGNC Symbol;Acc:HGNC:1323]', 'C4A: complement C4A (Rodgers blood group) [Source:HGNC Symbol;Acc:HGNC:1323]', 'APP: amyloid beta precursor protein [Source:HGNC Symbol;Acc:HGNC:620]', 'ITM2B: integral membrane …
220	GO:0071108	protein K48-linked deubiquitination	A protein deubiquitination process in which a K48-linked ubiquitin chain, i.e. a polymer of ubiquitin formed by linkages between lysine residues at position 48 of the ubiquitin monomers, is removed from a protein.	0.0029896520874546006	2.28344671201814	35	biological_process	7	['OTUB2: OTU deubiquitinase, ubiquitin aldehyde binding 2 [Source:HGNC Symbol;Acc:HGNC:20351]', 'USP25: ubiquitin specific peptidase 25 [Source:HGNC Symbol;Acc:HGNC:12624]', 'USP17L2: ubiquitin specific peptidase 17 like family member 2 [Source:HGNC Symbol;Acc:HGNC:34434]', 'OTUD7A: OTU deubiquitinase 7A [Source:HGNC Symbol;Acc:HGNC:20718]', 'MINDY3: MINDY lysine 48 deubiquitinase 3 [Source:HGNC …
221	GO:0007219	Notch signaling pathway	A series of molecular signals initiated by the binding of an extracellular ligand to the receptor Notch on the surface of a target cell, and ending with regulation of a downstream cellular process, e.g. transcription.	0.0029896520874546006	2.28344671201814	129	biological_process	7	['DLL1: delta like canonical Notch ligand 1 [Source:HGNC Symbol;Acc:HGNC:2908]', 'HES5: hes family bHLH transcription factor 5 [Source:HGNC Symbol;Acc:HGNC:19764]', 'DTX2: deltex E3 ubiquitin ligase 2 [Source:HGNC Symbol;Acc:HGNC:15973]', 'CFD: complement factor D [Source:HGNC Symbol;Acc:HGNC:2771]', 'NOTCH4: notch receptor 4 [Source:HGNC Symbol;Acc:HGNC:7884]', 'NOTCH4: notch receptor 4 [Source:…
222	GO:0001933	negative regulation of protein phosphorylation	Any process that stops, prevents or reduces the rate of addition of phosphate groups to amino acids within a protein.	0.0069528435698416585	2.247767857142857	85	biological_process	7	['LRP6: LDL receptor related protein 6 [Source:HGNC Symbol;Acc:HGNC:6698]', 'IBTK: inhibitor of Bruton tyrosine kinase [Source:HGNC Symbol;Acc:HGNC:17853]', 'CRKL: CRK like proto-oncogene, adaptor protein [Source:HGNC Symbol;Acc:HGNC:2363]', 'SIRPA: signal regulatory protein alpha [Source:HGNC Symbol;Acc:HGNC:9662]', 'PRNP: prion protein [Source:HGNC Symbol;Acc:HGNC:9449]', 'IMPACT: impact RWD do…
223	GO:0085020	protein K6-linked ubiquitination	A protein ubiquitination process in which a polymer of ubiquitin, formed by linkages between lysine residues at position 6 of the ubiquitin monomers, is added to a protein. K6-linked ubiquitination is involved in DNA repair.	0.008799958002569962	2.568877551020408	9	biological_process	7	['RNF6: ring finger protein 6 [Source:HGNC Symbol;Acc:HGNC:10069]', 'RNF4: ring finger protein 4 [Source:HGNC Symbol;Acc:HGNC:10067]', 'UBE2D4: ubiquitin conjugating enzyme E2 D4 (putative) [Source:HGNC Symbol;Acc:HGNC:21647]', 'PRKN: parkin RBR E3 ubiquitin protein ligase [Source:HGNC Symbol;Acc:HGNC:8607]', 'ANKRD39: ankyrin repeat domain 39 [Source:HGNC Symbol;Acc:HGNC:28640]', 'UBE2S: ubiquit…
224	GO:0007611	learning or memory	The acquisition and processing of information and/or the storage and retrieval of this information over time.	0.008799958002569962	2.568877551020408	82	biological_process	7	['LILRB2: leukocyte immunoglobulin like receptor B2 [Source:HGNC Symbol;Acc:HGNC:6606]', 'LILRB2: leukocyte immunoglobulin like receptor B2 [Source:HGNC Symbol;Acc:HGNC:6606]', 'B2M: beta-2-microglobulin [Source:HGNC Symbol;Acc:HGNC:914]', 'LILRB2: leukocyte immunoglobulin like receptor B2 [Source:HGNC Symbol;Acc:HGNC:6606]', 'MAPT: microtubule associated protein tau [Source:HGNC Symbol;Acc:HGNC:…
225	GO:0000413	protein peptidyl-prolyl isomerization	The modification of a protein by cis-trans isomerization of a proline residue.	0.008799958002569962	2.568877551020408	46	biological_process	7	['PPIAL4F: peptidylprolyl isomerase A like 4F [Source:HGNC Symbol;Acc:HGNC:33999]', 'FKBPL: FKBP prolyl isomerase like [Source:HGNC Symbol;Acc:HGNC:13949]', 'PPIL2: peptidylprolyl isomerase like 2 [Source:HGNC Symbol;Acc:HGNC:9261]', 'FKBP1A: FKBP prolyl isomerase 1A [Source:HGNC Symbol;Acc:HGNC:3711]', 'FKBP3: FKBP prolyl isomerase 3 [Source:HGNC Symbol;Acc:HGNC:3719]', 'FKBP14: FKBP prolyl isom…
226	GO:0005856	cytoskeleton	Any of the various filamentous elements that form the internal framework of cells, and typically remain after treatment of the cells with mild detergent to remove membrane constituents and soluble components of the cytoplasm. The term embraces intermediate filaments, microfilaments, microtubules, the microtrabecular lattice, and other structures characterized by a polymeric filamentous nature and…	0.0005140247428041873	1.3973032069970845	1473	cellular_component	7	['DLG5: discs large MAGUK scaffold protein 5 [Source:HGNC Symbol;Acc:HGNC:2904]', 'DNAH10: dynein axonemal heavy chain 10 [Source:HGNC Symbol;Acc:HGNC:2941]', 'CCDC92: coiled-coil domain containing 92 [Source:HGNC Symbol;Acc:HGNC:29563]', 'TUBGCP5: tubulin gamma complex associated protein 5 [Source:HGNC Symbol;Acc:HGNC:18600]', 'SKA1: spindle and kinetochore associated complex subunit 1 [Source:H…
227	GO:0005813	centrosome	A structure comprised of a core structure (in most organisms, a pair of centrioles) and peripheral material from which a microtubule-based structure, such as a spindle apparatus, is organized. Centrosomes occur close to the nucleus during interphase in many eukaryotic cells, though in animal cells it changes continually during the cell-division cycle.	0.0004810061384134199	1.5283003826530612	548	cellular_component	7	['CCDC92: coiled-coil domain containing 92 [Source:HGNC Symbol;Acc:HGNC:29563]', 'SPATC1L: spermatogenesis and centriole associated 1 like [Source:HGNC Symbol;Acc:HGNC:1298]', 'RAB11FIP3: RAB11 family interacting protein 3 [Source:HGNC Symbol;Acc:HGNC:17224]', 'AK6: adenylate kinase 6 [Source:HGNC Symbol;Acc:HGNC:49151]', 'CEP72: centrosomal protein 72 [Source:HGNC Symbol;Acc:HGNC:25547]', 'HSPA1…
228	GO:0019005	SCF ubiquitin ligase complex	A ubiquitin ligase complex in which a cullin from the Cul1 subfamily and a RING domain protein form the catalytic core; substrate specificity is conferred by a Skp1 adaptor and an F-box protein. SCF complexes are involved in targeting proteins for degradation by the proteasome. The best characterized complexes are those from yeast and mammals (with core subunits named Cdc53/Cul1, Rbx1/Hrt1/Roc1).	0.0034496074671835097	1.930484693877551	64	cellular_component	7	['FBXO17: F-box protein 17 [Source:HGNC Symbol;Acc:HGNC:18754]', 'FBXL3: F-box and leucine rich repeat protein 3 [Source:HGNC Symbol;Acc:HGNC:13599]', 'CUL4A: cullin 4A [Source:HGNC Symbol;Acc:HGNC:2554]', 'FBXO7: F-box protein 7 [Source:HGNC Symbol;Acc:HGNC:13586]', 'FBXO25: F-box protein 25 [Source:HGNC Symbol;Acc:HGNC:13596]', 'RBX1: ring-box 1 [Source:HGNC Symbol;Acc:HGNC:9928]', 'FBH1: F-box…
229	GO:0005747	mitochondrial respiratory chain complex I	A protein complex located in the mitochondrial inner membrane that forms part of the mitochondrial respiratory chain. It contains about 25 different polypeptide subunits, including NADH dehydrogenase (ubiquinone), flavin mononucleotide and several different iron-sulfur clusters containing non-heme iron. The iron undergoes oxidation-reduction between Fe(II) and Fe(III), and catalyzes proton transl…	2.7900627722913817e-05	2.5739795918367347	66	cellular_component	7	['MT-ND1: mitochondrially encoded NADH:ubiquinone oxidoreductase core subunit 1 [Source:HGNC Symbol;Acc:HGNC:7455]', 'MT-ND2: mitochondrially encoded NADH:ubiquinone oxidoreductase core subunit 2 [Source:HGNC Symbol;Acc:HGNC:7456]', 'MT-ND3: mitochondrially encoded NADH:ubiquinone oxidoreductase core subunit 3 [Source:HGNC Symbol;Acc:HGNC:7458]', 'MT-ND4L: mitochondrially encoded NADH:ubiquinone …
230	GO:0005814	centriole	A cellular organelle, found close to the nucleus in many eukaryotic cells, consisting of a small cylinder with microtubular walls, 300-500 nm long and 150-250 nm in diameter. It contains nine short, parallel, peripheral microtubular fibrils, each fibril consisting of one complete microtubule fused to two incomplete microtubules. Cells usually have two centrioles, lying at right angles to each oth…	0.005828214158681279	1.9799843014128728	163	cellular_component	7	['CCDC92: coiled-coil domain containing 92 [Source:HGNC Symbol;Acc:HGNC:29563]', 'HSPA1A: heat shock protein family A (Hsp70) member 1A [Source:HGNC Symbol;Acc:HGNC:5232]', 'HSPA1B: heat shock protein family A (Hsp70) member 1B [Source:HGNC Symbol;Acc:HGNC:5233]', 'CCHCR1: coiled-coil alpha-helical rod protein 1 [Source:HGNC Symbol;Acc:HGNC:13930]', 'CCHCR1: coiled-coil alpha-helical rod protein …
231	GO:0070469	respirasome	The protein complexes that form the electron transport system (the respiratory chain), associated with a cell membrane, usually the plasma membrane (in prokaryotes) or the inner mitochondrial membrane (on eukaryotes). The respiratory chain complexes transfer electrons from an electron donor to an electron acceptor and are associated with a proton pump to create a transmembrane electrochemical gra…	7.296525417585622e-05	2.5739795918367347	79	cellular_component	7	['MT-ND1: mitochondrially encoded NADH:ubiquinone oxidoreductase core subunit 1 [Source:HGNC Symbol;Acc:HGNC:7455]', 'MT-ND2: mitochondrially encoded NADH:ubiquinone oxidoreductase core subunit 2 [Source:HGNC Symbol;Acc:HGNC:7456]', 'MT-CO1: mitochondrially encoded cytochrome c oxidase I [Source:HGNC Symbol;Acc:HGNC:7419]', 'MT-CO2: mitochondrially encoded cytochrome c oxidase II [Source:HGNC Sym…
232	GO:0030426	growth cone	The migrating motile tip of a growing neuron projection, where actin accumulates, and the actin cytoskeleton is the most dynamic.	0.005828214158681279	1.9799843014128728	159	cellular_component	7	['MAPT: microtubule associated protein tau [Source:HGNC Symbol;Acc:HGNC:6893]', 'MAPT: microtubule associated protein tau [Source:HGNC Symbol;Acc:HGNC:6893]', 'SIRT2: sirtuin 2 [Source:HGNC Symbol;Acc:HGNC:10886]', 'CXADR: CXADR Ig-like cell adhesion molecule [Source:HGNC Symbol;Acc:HGNC:2559]', 'APP: amyloid beta precursor protein [Source:HGNC Symbol;Acc:HGNC:620]', 'CTTN: cortactin [Source:HGNC…
233	GO:0005929	cilium	A specialized eukaryotic organelle that consists of a filiform extrusion of the cell surface and of some cytoplasmic parts. Each cilium is largely bounded by an extrusion of the cytoplasmic (plasma) membrane, and contains a regular longitudinal array of microtubules, anchored to a basal body.	0.009733657780587117	2.059183673469388	406	cellular_component	7	['DNAH10: dynein axonemal heavy chain 10 [Source:HGNC Symbol;Acc:HGNC:2941]', 'TAS2R46: taste 2 receptor member 46 [Source:HGNC Symbol;Acc:HGNC:18877]', 'TAS2R43: taste 2 receptor member 43 [Source:HGNC Symbol;Acc:HGNC:18875]', 'CATSPERB: cation channel sperm associated auxiliary subunit beta [Source:HGNC Symbol;Acc:HGNC:20500]', 'CEP20: centrosomal protein 20 [Source:HGNC Symbol;Acc:HGNC:26435]'…
234	GO:0035579	specific granule membrane	The lipid bilayer surrounding a specific granule, a granule with a membranous, tubular internal structure, found primarily in mature neutrophil cells. Most are released into the extracellular fluid. Specific granules contain lactoferrin, lysozyme, vitamin B12 binding protein and elastase.	0.003358464787386945	2.5739795918367347	123	cellular_component	7	['FCAR: Fc fragment of IgA receptor [Source:HGNC Symbol;Acc:HGNC:3608]', 'FCAR: Fc fragment of IgA receptor [Source:HGNC Symbol;Acc:HGNC:3608]', 'FCAR: Fc fragment of IgA receptor [Source:HGNC Symbol;Acc:HGNC:3608]', 'FCAR: Fc fragment of IgA receptor [Source:HGNC Symbol;Acc:HGNC:3608]', 'FCAR: Fc fragment of IgA receptor [Source:HGNC Symbol;Acc:HGNC:3608]', 'TARM1: T cell-interacting, activating…
235	GO:0032391	photoreceptor connecting cilium	The portion of the photoreceptor cell cilium linking the photoreceptor inner and outer segments. It's considered to be equivalent to the ciliary transition zone.	0.008712916399319471	2.5739795918367347	44	cellular_component	7	['CFAP410: cilia and flagella associated protein 410 [Source:HGNC Symbol;Acc:HGNC:1260]', 'CETN1: centrin 1 [Source:HGNC Symbol;Acc:HGNC:1866]', 'IFT52: intraflagellar transport 52 [Source:HGNC Symbol;Acc:HGNC:15901]', 'RP1L1: RP1 like 1 [Source:HGNC Symbol;Acc:HGNC:15946]', 'TOPORS: TOP1 binding arginine/serine rich protein, E3 ubiquitin ligase [Source:HGNC Symbol;Acc:HGNC:21653]', 'RPGRIP1: RPG…
236	GO:0004842	ubiquitin-protein transferase activity	Catalysis of the transfer of ubiquitin from one protein to another via the reaction X-Ub + Y --> Y-Ub + X, where both X-Ub and Y-Ub are covalent linkages.	0.001300467608312168	1.4813533715012723	283	molecular_function	7	['TRIM27: tripartite motif containing 27 [Source:HGNC Symbol;Acc:HGNC:9975]', 'TRIM27: tripartite motif containing 27 [Source:HGNC Symbol;Acc:HGNC:9975]', 'TRIM27: tripartite motif containing 27 [Source:HGNC Symbol;Acc:HGNC:9975]', 'TRIM27: tripartite motif containing 27 [Source:HGNC Symbol;Acc:HGNC:9975]', 'TRIM69: tripartite motif containing 69 [Source:HGNC Symbol;Acc:HGNC:17857]', 'HERC2: HECT…
237	GO:0061630	ubiquitin protein ligase activity	Catalysis of the transfer of ubiquitin to a substrate protein via the reaction X-ubiquitin + S -> X + S-ubiquitin, where X is either an E2 or E3 enzyme, the X-ubiquitin linkage is a thioester bond, and the S-ubiquitin linkage is an amide bond: an isopeptide bond between the C-terminal glycine of ubiquitin and the epsilon-amino group of lysine residues in the substrate or, in the linear extension …	0.005880522001265365	1.4503816793893132	374	molecular_function	7	['TRIM27: tripartite motif containing 27 [Source:HGNC Symbol;Acc:HGNC:9975]', 'TRIM27: tripartite motif containing 27 [Source:HGNC Symbol;Acc:HGNC:9975]', 'TRIM27: tripartite motif containing 27 [Source:HGNC Symbol;Acc:HGNC:9975]', 'TRIM27: tripartite motif containing 27 [Source:HGNC Symbol;Acc:HGNC:9975]', 'TRIM69: tripartite motif containing 69 [Source:HGNC Symbol;Acc:HGNC:17857]', 'PPP1R11: pr…
238	GO:0008137	NADH dehydrogenase (ubiquinone) activity	Catalysis of the reaction: NADH + ubiquinone + 5 H(+)(in) <=> NAD(+) + ubiquinol + 4 H(+)(out).	7.637751864963446e-05	2.5623409669211195	54	molecular_function	7	['MT-ND1: mitochondrially encoded NADH:ubiquinone oxidoreductase core subunit 1 [Source:HGNC Symbol;Acc:HGNC:7455]', 'MT-ND2: mitochondrially encoded NADH:ubiquinone oxidoreductase core subunit 2 [Source:HGNC Symbol;Acc:HGNC:7456]', 'MT-ND3: mitochondrially encoded NADH:ubiquinone oxidoreductase core subunit 3 [Source:HGNC Symbol;Acc:HGNC:7458]', 'MT-ND4L: mitochondrially encoded NADH:ubiquinone …
239	GO:0001226	RNA polymerase II transcription corepressor binding	Interacting selectively and non-covalently with an RNA polymerase II transcription corepressor, any protein involved in negative regulation of transcription by RNA polymerase II via protein-protein interactions with transcription factors and other proteins that negatively regulate transcription. Transcription corepressors do not bind DNA directly, but rather mediate protein-protein interactions b…	0.0034514805339430736	2.5623409669211195	24	molecular_function	7	['EHMT2: euchromatic histone lysine methyltransferase 2 [Source:HGNC Symbol;Acc:HGNC:14129]', 'EHMT2: euchromatic histone lysine methyltransferase 2 [Source:HGNC Symbol;Acc:HGNC:14129]', 'EHMT2: euchromatic histone lysine methyltransferase 2 [Source:HGNC Symbol;Acc:HGNC:14129]', 'EHMT2: euchromatic histone lysine methyltransferase 2 [Source:HGNC Symbol;Acc:HGNC:14129]', 'EHMT2: euchromatic histon…
240	GO:0016651	oxidoreductase activity, acting on NAD(P)H	Catalysis of an oxidation-reduction (redox) reaction in which NADH or NADPH acts as a hydrogen or electron donor and reduces a hydrogen or electron acceptor.	0.008913359523218208	2.5623409669211195	14	molecular_function	7	['MT-ND4L: mitochondrially encoded NADH:ubiquinone oxidoreductase core subunit 4L [Source:HGNC Symbol;Acc:HGNC:7460]', 'NDUFS1: NADH:ubiquinone oxidoreductase core subunit S1 [Source:HGNC Symbol;Acc:HGNC:7707]', 'NDUFS3: NADH:ubiquinone oxidoreductase core subunit S3 [Source:HGNC Symbol;Acc:HGNC:7710]', 'MIOX: myo-inositol oxygenase [Source:HGNC Symbol;Acc:HGNC:14522]', 'NDUFS4: NADH:ubiquinone o…
241	GO:0003755	peptidyl-prolyl cis-trans isomerase activity	Catalysis of the reaction: peptidyl-proline (omega=180) = peptidyl-proline (omega=0).	0.008913359523218208	2.5623409669211195	46	molecular_function	7	['PPIAL4F: peptidylprolyl isomerase A like 4F [Source:HGNC Symbol;Acc:HGNC:33999]', 'FKBPL: FKBP prolyl isomerase like [Source:HGNC Symbol;Acc:HGNC:13949]', 'PPIL2: peptidylprolyl isomerase like 2 [Source:HGNC Symbol;Acc:HGNC:9261]', 'FKBP1A: FKBP prolyl isomerase 1A [Source:HGNC Symbol;Acc:HGNC:3711]', 'FKBP3: FKBP prolyl isomerase 3 [Source:HGNC Symbol;Acc:HGNC:3719]', 'FKBP14: FKBP prolyl isom…
242	GO:0003954	NADH dehydrogenase activity	Catalysis of the reaction: NADH + H+ + acceptor = NAD+ + reduced acceptor.	0.008913359523218208	2.5623409669211195	12	molecular_function	7	['MT-ND5: mitochondrially encoded NADH:ubiquinone oxidoreductase core subunit 5 [Source:HGNC Symbol;Acc:HGNC:7461]', 'NDUFS3: NADH:ubiquinone oxidoreductase core subunit S3 [Source:HGNC Symbol;Acc:HGNC:7710]', 'NDUFS7: NADH:ubiquinone oxidoreductase core subunit S7 [Source:HGNC Symbol;Acc:HGNC:7714]', 'NDUFA9: NADH:ubiquinone oxidoreductase subunit A9 [Source:HGNC Symbol;Acc:HGNC:7693]', 'NDUFB1:…
243	GO:0016567	protein ubiquitination	The process in which one or more ubiquitin groups are added to a protein.	0.0007489789857023114	1.3376915871086041	700	biological_process	8	['TRIM27: tripartite motif containing 27 [Source:HGNC Symbol;Acc:HGNC:9975]', 'TRIM27: tripartite motif containing 27 [Source:HGNC Symbol;Acc:HGNC:9975]', 'DTX2: deltex E3 ubiquitin ligase 2 [Source:HGNC Symbol;Acc:HGNC:15973]', 'TRIM27: tripartite motif containing 27 [Source:HGNC Symbol;Acc:HGNC:9975]', 'TRIM27: tripartite motif containing 27 [Source:HGNC Symbol;Acc:HGNC:9975]', 'UBD: ubiquitin …
244	GO:0008285	negative regulation of cell population proliferation	Any process that stops, prevents or reduces the rate or extent of cell proliferation.	0.0028623417637609447	1.6883947060412352	485	biological_process	8	['DLG5: discs large MAGUK scaffold protein 5 [Source:HGNC Symbol;Acc:HGNC:2904]', 'HRAS: HRas proto-oncogene, GTPase [Source:HGNC Symbol;Acc:HGNC:5173]', 'DLL1: delta like canonical Notch ligand 1 [Source:HGNC Symbol;Acc:HGNC:2908]', 'HSPA1A: heat shock protein family A (Hsp70) member 1A [Source:HGNC Symbol;Acc:HGNC:5232]', 'HSPA1B: heat shock protein family A (Hsp70) member 1B [Source:HGNC Symbo…
245	GO:0030154	cell differentiation	The process in which relatively unspecialized cells, e.g. embryonic or regenerative cells, acquire specialized structural and/or functional features that characterize the cells, tissues, or organs of the mature organism or some other relatively stable phase of the organism's life history. Differentiation includes the processes involved in commitment of a cell to a specific fate and its subsequent…	0.008684614088152751	1.622570351029881	1092	biological_process	8	['MYT1: myelin transcription factor 1 [Source:HGNC Symbol;Acc:HGNC:7622]', 'SBNO2: strawberry notch homolog 2 [Source:HGNC Symbol;Acc:HGNC:29158]', 'PIWIL1: piwi like RNA-mediated gene silencing 1 [Source:HGNC Symbol;Acc:HGNC:9007]', 'DLL1: delta like canonical Notch ligand 1 [Source:HGNC Symbol;Acc:HGNC:2908]', 'FAM120B: family with sequence similarity 120B [Source:HGNC Symbol;Acc:HGNC:21109]', …
246	GO:0007420	brain development	The process whose specific outcome is the progression of the brain over time, from its formation to the mature structure. Brain development begins with patterning events in the neural tube and ends with the mature structure that is the center of thought and emotion. The brain is responsible for the coordination and control of bodily activities and the interpretation of information from the senses…	0.0011709880196295642	1.874198908141467	294	biological_process	8	['CNTNAP2: contactin associated protein 2 [Source:HGNC Symbol;Acc:HGNC:13830]', 'HES5: hes family bHLH transcription factor 5 [Source:HGNC Symbol;Acc:HGNC:19764]', 'SCT: secretin [Source:HGNC Symbol;Acc:HGNC:10607]', 'PBX2: PBX homeobox 2 [Source:HGNC Symbol;Acc:HGNC:8633]', 'BAG6: BAG cochaperone 6 [Source:HGNC Symbol;Acc:HGNC:13919]', 'BAG6: BAG cochaperone 6 [Source:HGNC Symbol;Acc:HGNC:13919]…
247	GO:0010629	negative regulation of gene expression	Any process that decreases the frequency, rate or extent of gene expression. Gene expression is the process in which a gene's coding sequence is converted into a mature gene product or products (proteins or RNA). This includes the production of an RNA transcript as well as any processing to produce a mature RNA product or an mRNA or circRNA (for protein-coding genes) and the translation of that m…	0.0011709880196295642	1.874198908141467	343	biological_process	8	['HRAS: HRas proto-oncogene, GTPase [Source:HGNC Symbol;Acc:HGNC:5173]', 'UPK3B: uroplakin 3B [Source:HGNC Symbol;Acc:HGNC:21444]', 'MIF: macrophage migration inhibitory factor [Source:HGNC Symbol;Acc:HGNC:7097]', 'MAPT: microtubule associated protein tau [Source:HGNC Symbol;Acc:HGNC:6893]', 'MAPT: microtubule associated protein tau [Source:HGNC Symbol;Acc:HGNC:6893]', 'POU5F1: POU class 5 homeob…
248	GO:0007399	nervous system development	The process whose specific outcome is the progression of nervous tissue over time, from its formation to its mature state.	0.008442110738739069	1.7180156657963448	571	biological_process	8	['MYT1: myelin transcription factor 1 [Source:HGNC Symbol;Acc:HGNC:7622]', 'SERF1B: small EDRK-rich factor 1B [Source:HGNC Symbol;Acc:HGNC:10756]', 'SMN2: survival of motor neuron 2, centromeric [Source:HGNC Symbol;Acc:HGNC:11118]', 'SERF1A: small EDRK-rich factor 1A [Source:HGNC Symbol;Acc:HGNC:10755]', 'SMN1: survival of motor neuron 1, telomeric [Source:HGNC Symbol;Acc:HGNC:11117]', 'HES5: hes…
249	GO:0001701	in utero embryonic development	The process whose specific outcome is the progression of the embryo in the uterus over time, from formation of the zygote in the oviduct, to birth. An example of this process is found in Mus musculus.	0.007552051938544942	1.8190754108431884	235	biological_process	8	['MT-ND4: mitochondrially encoded NADH:ubiquinone oxidoreductase core subunit 4 [Source:HGNC Symbol;Acc:HGNC:7459]', 'GABPA: GA binding protein transcription factor subunit alpha [Source:HGNC Symbol;Acc:HGNC:4071]', 'RNASEH2B: ribonuclease H2 subunit B [Source:HGNC Symbol;Acc:HGNC:25671]', 'LIG4: DNA ligase 4 [Source:HGNC Symbol;Acc:HGNC:6601]', 'ATP11A: ATPase phospholipid transporting 11A [Sour…
250	GO:0042127	regulation of cell population proliferation	Any process that modulates the frequency, rate or extent of cell proliferation.	0.0034041227955431633	1.9327676240208873	223	biological_process	8	['RBFOX2: RNA binding fox-1 homolog 2 [Source:HGNC Symbol;Acc:HGNC:9906]', 'TNK1: tyrosine kinase non receptor 1 [Source:HGNC Symbol;Acc:HGNC:11940]', 'PDX1: pancreatic and duodenal homeobox 1 [Source:HGNC Symbol;Acc:HGNC:6107]', 'MIR155: microRNA 155 [Source:HGNC Symbol;Acc:HGNC:31542]', 'PDS5B: PDS5 cohesin associated factor B [Source:HGNC Symbol;Acc:HGNC:20418]', 'FOXO1: forkhead box O1 [Sourc…
251	GO:0031124	mRNA 3'-end processing	Any process involved in forming the mature 3' end of an mRNA molecule.	0.006787556261483915	1.8898172323759792	65	biological_process	8	['DDX39B: DExD-box helicase 39B [Source:HGNC Symbol;Acc:HGNC:13917]', 'DDX39B: DExD-box helicase 39B [Source:HGNC Symbol;Acc:HGNC:13917]', 'DDX39B: DExD-box helicase 39B [Source:HGNC Symbol;Acc:HGNC:13917]', 'DDX39B: DExD-box helicase 39B [Source:HGNC Symbol;Acc:HGNC:13917]', 'DDX39B: DExD-box helicase 39B [Source:HGNC Symbol;Acc:HGNC:13917]', 'DDX39B: DExD-box helicase 39B [Source:HGNC Symbol;Ac…
252	GO:0006120	mitochondrial electron transport, NADH to ubiquinone	The transfer of electrons from NADH to ubiquinone that occurs during oxidative phosphorylation, mediated by the multisubunit enzyme known as complex I.	7.198247121051294e-05	2.577023498694517	57	biological_process	8	['MT-ND1: mitochondrially encoded NADH:ubiquinone oxidoreductase core subunit 1 [Source:HGNC Symbol;Acc:HGNC:7455]', 'MT-ND2: mitochondrially encoded NADH:ubiquinone oxidoreductase core subunit 2 [Source:HGNC Symbol;Acc:HGNC:7456]', 'MT-ND3: mitochondrially encoded NADH:ubiquinone oxidoreductase core subunit 3 [Source:HGNC Symbol;Acc:HGNC:7458]', 'MT-ND4L: mitochondrially encoded NADH:ubiquinone …
253	GO:0070536	protein K63-linked deubiquitination	A protein deubiquitination process in which a K63-linked ubiquitin chain, i.e. a polymer of ubiquitin formed by linkages between lysine residues at position 63 of the ubiquitin monomers, is removed from a protein.	0.00576381818919043	1.9823257682265514	32	biological_process	8	['OTUB2: OTU deubiquitinase, ubiquitin aldehyde binding 2 [Source:HGNC Symbol;Acc:HGNC:20351]', 'USP25: ubiquitin specific peptidase 25 [Source:HGNC Symbol;Acc:HGNC:12624]', 'USP17L2: ubiquitin specific peptidase 17 like family member 2 [Source:HGNC Symbol;Acc:HGNC:34434]', 'SPATA2: spermatogenesis associated 2 [Source:HGNC Symbol;Acc:HGNC:14681]', 'OTUD7A: OTU deubiquitinase 7A [Source:HGNC Symb…
254	GO:0032981	mitochondrial respiratory chain complex I assembly	The aggregation, arrangement and bonding together of a set of components to form mitochondrial respiratory chain complex I.	7.198247121051294e-05	2.577023498694517	74	biological_process	8	['MT-ND1: mitochondrially encoded NADH:ubiquinone oxidoreductase core subunit 1 [Source:HGNC Symbol;Acc:HGNC:7455]', 'MT-ND2: mitochondrially encoded NADH:ubiquinone oxidoreductase core subunit 2 [Source:HGNC Symbol;Acc:HGNC:7456]', 'MT-ND3: mitochondrially encoded NADH:ubiquinone oxidoreductase core subunit 3 [Source:HGNC Symbol;Acc:HGNC:7458]', 'MT-ND4: mitochondrially encoded NADH:ubiquinone o…
255	GO:0008150	biological_process	A biological process represents a specific objective that the organism is genetically programmed to achieve. Biological processes are often described by their outcome or ending state, e.g., the biological process of cell division results in the creation of two daughter cells (a divided cell) from a single parent cell. A biological process is accomplished by a particular set of molecular functions…	0.009646313226971199	2.0616187989556134	635	biological_process	8	['KRTAP1-5: keratin associated protein 1-5 [Source:HGNC Symbol;Acc:HGNC:16777]', 'KRTAP1-3: keratin associated protein 1-3 [Source:HGNC Symbol;Acc:HGNC:16771]', 'KRTAP1-1: keratin associated protein 1-1 [Source:HGNC Symbol;Acc:HGNC:16772]', 'SPATC1L: spermatogenesis and centriole associated 1 like [Source:HGNC Symbol;Acc:HGNC:1298]', 'TMEM50B: transmembrane protein 50B [Source:HGNC Symbol;Acc:HGN…
256	GO:0001933	negative regulation of protein phosphorylation	Any process that stops, prevents or reduces the rate of addition of phosphate groups to amino acids within a protein.	0.006806573828412722	2.2548955613577024	85	biological_process	8	['LRP6: LDL receptor related protein 6 [Source:HGNC Symbol;Acc:HGNC:6698]', 'IBTK: inhibitor of Bruton tyrosine kinase [Source:HGNC Symbol;Acc:HGNC:17853]', 'CRKL: CRK like proto-oncogene, adaptor protein [Source:HGNC Symbol;Acc:HGNC:2363]', 'SIRPA: signal regulatory protein alpha [Source:HGNC Symbol;Acc:HGNC:9662]', 'PRNP: prion protein [Source:HGNC Symbol;Acc:HGNC:9449]', 'IMPACT: impact RWD do…
257	GO:0070423	nucleotide-binding oligomerization domain containing signaling pathway	Any series of molecular signals generated as a consequence of binding to a nucleotide-binding oligomerization domain containing (NOD) protein.	0.00865826760794206	2.577023498694517	22	biological_process	8	['ITCH: itchy E3 ubiquitin protein ligase [Source:HGNC Symbol;Acc:HGNC:13890]', 'TAB1: TGF-beta activated kinase 1 (MAP3K7) binding protein 1 [Source:HGNC Symbol;Acc:HGNC:18157]', 'UBE2V1: ubiquitin conjugating enzyme E2 V1 [Source:HGNC Symbol;Acc:HGNC:12494]', 'TAB3: TGF-beta activated kinase 1 (MAP3K7) binding protein 3 [Source:HGNC Symbol;Acc:HGNC:30681]', 'NOD1: nucleotide binding oligomeriza…
258	GO:0005813	centrosome	A structure comprised of a core structure (in most organisms, a pair of centrioles) and peripheral material from which a microtubule-based structure, such as a spindle apparatus, is organized. Centrosomes occur close to the nucleus during interphase in many eukaryotic cells, though in animal cells it changes continually during the cell-division cycle.	0.0009817541714770598	1.4809937029642144	548	cellular_component	8	['CCDC92: coiled-coil domain containing 92 [Source:HGNC Symbol;Acc:HGNC:29563]', 'SPATC1L: spermatogenesis and centriole associated 1 like [Source:HGNC Symbol;Acc:HGNC:1298]', 'RAB11FIP3: RAB11 family interacting protein 3 [Source:HGNC Symbol;Acc:HGNC:17224]', 'AK6: adenylate kinase 6 [Source:HGNC Symbol;Acc:HGNC:49151]', 'CEP72: centrosomal protein 72 [Source:HGNC Symbol;Acc:HGNC:25547]', 'HSPA1…
259	GO:0016021	integral component of membrane	The component of a membrane consisting of the gene products and protein complexes having at least some part of their peptide sequence embedded in the hydrophobic region of the membrane.	0.008637738008464962	1.3969524461755767	6730	cellular_component	8	['MT-ND1: mitochondrially encoded NADH:ubiquinone oxidoreductase core subunit 1 [Source:HGNC Symbol;Acc:HGNC:7455]', 'MT-ND2: mitochondrially encoded NADH:ubiquinone oxidoreductase core subunit 2 [Source:HGNC Symbol;Acc:HGNC:7456]', 'MT-CO1: mitochondrially encoded cytochrome c oxidase I [Source:HGNC Symbol;Acc:HGNC:7419]', 'MT-CO2: mitochondrially encoded cytochrome c oxidase II [Source:HGNC Sym…
260	GO:0042995	cell projection	A prolongation or process extending from a cell, e.g. a flagellum or axon.	0.002621041073071343	1.5613577023498697	1209	cellular_component	8	['ARHGEF26: Rho guanine nucleotide exchange factor 26 [Source:HGNC Symbol;Acc:HGNC:24490]', 'DLG5: discs large MAGUK scaffold protein 5 [Source:HGNC Symbol;Acc:HGNC:2904]', 'DNAH10: dynein axonemal heavy chain 10 [Source:HGNC Symbol;Acc:HGNC:2941]', 'SMN2: survival of motor neuron 2, centromeric [Source:HGNC Symbol;Acc:HGNC:11118]', 'CNTNAP2: contactin associated protein 2 [Source:HGNC Symbol;Acc…
261	GO:0030054	cell junction	A cellular component that forms a specialized region of connection between two or more cells, or between a cell and the extracellular matrix, or between two membrane-bound components of a cell, such as flagella.	0.0048711201234809655	1.6139033942558745	1009	cellular_component	8	['DLG5: discs large MAGUK scaffold protein 5 [Source:HGNC Symbol;Acc:HGNC:2904]', 'CNTNAP2: contactin associated protein 2 [Source:HGNC Symbol;Acc:HGNC:13830]', 'ABR: ABR activator of RhoGEF and GTPase [Source:HGNC Symbol;Acc:HGNC:81]', 'DLL1: delta like canonical Notch ligand 1 [Source:HGNC Symbol;Acc:HGNC:2908]', 'GABBR1: gamma-aminobutyric acid type B receptor subunit 1 [Source:HGNC Symbol;Acc…
262	GO:0019005	SCF ubiquitin ligase complex	A ubiquitin ligase complex in which a cullin from the Cul1 subfamily and a RING domain protein form the catalytic core; substrate specificity is conferred by a Skp1 adaptor and an F-box protein. SCF complexes are involved in targeting proteins for degradation by the proteasome. The best characterized complexes are those from yeast and mammals (with core subunits named Cdc53/Cul1, Rbx1/Hrt1/Roc1).	0.007931832626752558	1.7667995052906418	64	cellular_component	8	['FBXO17: F-box protein 17 [Source:HGNC Symbol;Acc:HGNC:18754]', 'FBXL3: F-box and leucine rich repeat protein 3 [Source:HGNC Symbol;Acc:HGNC:13599]', 'CUL4A: cullin 4A [Source:HGNC Symbol;Acc:HGNC:2554]', 'FBXO7: F-box protein 7 [Source:HGNC Symbol;Acc:HGNC:13586]', 'FBXO25: F-box protein 25 [Source:HGNC Symbol;Acc:HGNC:13596]', 'RBX1: ring-box 1 [Source:HGNC Symbol;Acc:HGNC:9928]', 'FBH1: F-box…
263	GO:0005667	transcription regulator complex	A protein complex that is capable of associating with DNA by direct binding, or via other DNA-binding proteins or complexes, and regulating transcription.	0.0012790779361145808	2.0657963446475196	240	cellular_component	8	['POU5F1: POU class 5 homeobox 1 [Source:HGNC Symbol;Acc:HGNC:9221]', 'POU5F1: POU class 5 homeobox 1 [Source:HGNC Symbol;Acc:HGNC:9221]', 'POU5F1: POU class 5 homeobox 1 [Source:HGNC Symbol;Acc:HGNC:9221]', 'POU5F1: POU class 5 homeobox 1 [Source:HGNC Symbol;Acc:HGNC:9221]', 'POU5F1: POU class 5 homeobox 1 [Source:HGNC Symbol;Acc:HGNC:9221]', 'POU5F1: POU class 5 homeobox 1 [Source:HGNC Symbol;A…
264	GO:0005747	mitochondrial respiratory chain complex I	A protein complex located in the mitochondrial inner membrane that forms part of the mitochondrial respiratory chain. It contains about 25 different polypeptide subunits, including NADH dehydrogenase (ubiquinone), flavin mononucleotide and several different iron-sulfur clusters containing non-heme iron. The iron undergoes oxidation-reduction between Fe(II) and Fe(III), and catalyzes proton transl…	7.053343954566115e-05	2.5822454308093996	66	cellular_component	8	['MT-ND1: mitochondrially encoded NADH:ubiquinone oxidoreductase core subunit 1 [Source:HGNC Symbol;Acc:HGNC:7455]', 'MT-ND2: mitochondrially encoded NADH:ubiquinone oxidoreductase core subunit 2 [Source:HGNC Symbol;Acc:HGNC:7456]', 'MT-ND3: mitochondrially encoded NADH:ubiquinone oxidoreductase core subunit 3 [Source:HGNC Symbol;Acc:HGNC:7458]', 'MT-ND4L: mitochondrially encoded NADH:ubiquinone …
265	GO:0070469	respirasome	The protein complexes that form the electron transport system (the respiratory chain), associated with a cell membrane, usually the plasma membrane (in prokaryotes) or the inner mitochondrial membrane (on eukaryotes). The respiratory chain complexes transfer electrons from an electron donor to an electron acceptor and are associated with a proton pump to create a transmembrane electrochemical gra…	0.0001848202426599502	2.5822454308093996	79	cellular_component	8	['MT-ND1: mitochondrially encoded NADH:ubiquinone oxidoreductase core subunit 1 [Source:HGNC Symbol;Acc:HGNC:7455]', 'MT-ND2: mitochondrially encoded NADH:ubiquinone oxidoreductase core subunit 2 [Source:HGNC Symbol;Acc:HGNC:7456]', 'MT-CO1: mitochondrially encoded cytochrome c oxidase I [Source:HGNC Symbol;Acc:HGNC:7419]', 'MT-CO2: mitochondrially encoded cytochrome c oxidase II [Source:HGNC Sym…
266	GO:0061630	ubiquitin protein ligase activity	Catalysis of the transfer of ubiquitin to a substrate protein via the reaction X-ubiquitin + S -> X + S-ubiquitin, where X is either an E2 or E3 enzyme, the X-ubiquitin linkage is a thioester bond, and the S-ubiquitin linkage is an amide bond: an isopeptide bond between the C-terminal glycine of ubiquitin and the epsilon-amino group of lysine residues in the substrate or, in the linear extension …	0.005903258980452873	1.4607079195314487	374	molecular_function	8	['TRIM27: tripartite motif containing 27 [Source:HGNC Symbol;Acc:HGNC:9975]', 'TRIM27: tripartite motif containing 27 [Source:HGNC Symbol;Acc:HGNC:9975]', 'TRIM27: tripartite motif containing 27 [Source:HGNC Symbol;Acc:HGNC:9975]', 'TRIM27: tripartite motif containing 27 [Source:HGNC Symbol;Acc:HGNC:9975]', 'TRIM69: tripartite motif containing 69 [Source:HGNC Symbol;Acc:HGNC:17857]', 'PPP1R11: pr…
267	GO:0008137	NADH dehydrogenase (ubiquinone) activity	Catalysis of the reaction: NADH + ubiquinone + 5 H(+)(in) <=> NAD(+) + ubiquinol + 4 H(+)(out).	0.0001937859906017413	2.568831168831169	54	molecular_function	8	['MT-ND1: mitochondrially encoded NADH:ubiquinone oxidoreductase core subunit 1 [Source:HGNC Symbol;Acc:HGNC:7455]', 'MT-ND2: mitochondrially encoded NADH:ubiquinone oxidoreductase core subunit 2 [Source:HGNC Symbol;Acc:HGNC:7456]', 'MT-ND3: mitochondrially encoded NADH:ubiquinone oxidoreductase core subunit 3 [Source:HGNC Symbol;Acc:HGNC:7458]', 'MT-ND4L: mitochondrially encoded NADH:ubiquinone …
268	GO:0005516	calmodulin binding	Interacting selectively and non-covalently with calmodulin, a calcium-binding protein with many roles, both in the calcium-bound and calcium-free states.	0.000504254792519986	2.568831168831169	209	molecular_function	8	['TJP1: tight junction protein 1 [Source:HGNC Symbol;Acc:HGNC:11827]', 'MYH11: myosin heavy chain 11 [Source:HGNC Symbol;Acc:HGNC:7569]', 'SRY: sex determining region Y [Source:HGNC Symbol;Acc:HGNC:11311]', 'EEF2K: eukaryotic elongation factor 2 kinase [Source:HGNC Symbol;Acc:HGNC:24615]', 'CACNA1C: calcium voltage-gated channel subunit alpha1 C [Source:HGNC Symbol;Acc:HGNC:1390]', 'ATP5IF1: ATP …
269	GO:0046332	SMAD binding	Interacting selectively and non-covalently with a SMAD signaling protein.	0.003397692177606056	2.568831168831169	54	molecular_function	8	['FKBP1A: FKBP prolyl isomerase 1A [Source:HGNC Symbol;Acc:HGNC:3711]', 'BMP2: bone morphogenetic protein 2 [Source:HGNC Symbol;Acc:HGNC:1069]', 'SKOR2: SKI family transcriptional corepressor 2 [Source:HGNC Symbol;Acc:HGNC:32695]', 'SMAD2: SMAD family member 2 [Source:HGNC Symbol;Acc:HGNC:6768]', 'AXIN1: axin 1 [Source:HGNC Symbol;Acc:HGNC:903]', 'STUB1: STIP1 homology and U-box containing protei…
270	GO:0070530	K63-linked polyubiquitin modification-dependent protein binding	Interacting selectively and non-covalently with a protein upon poly-ubiquitination formed by linkages between lysine residues at position 63 in the target protein.	0.003397692177606056	2.568831168831169	23	molecular_function	8	['PRPF8: pre-mRNA processing factor 8 [Source:HGNC Symbol;Acc:HGNC:17340]', 'WDR81: WD repeat domain 81 [Source:HGNC Symbol;Acc:HGNC:26600]', 'OTUD7A: OTU deubiquitinase 7A [Source:HGNC Symbol;Acc:HGNC:20718]', 'OPTN: optineurin [Source:HGNC Symbol;Acc:HGNC:17142]', 'TNIP2: TNFAIP3 interacting protein 2 [Source:HGNC Symbol;Acc:HGNC:19118]', 'MINDY2: MINDY lysine 48 deubiquitinase 2 [Source:HGNC S…
271	GO:0051287	NAD binding	Interacting selectively and non-covalently with nicotinamide adenine dinucleotide, a coenzyme involved in many redox and biosynthetic reactions; binding may be to either the oxidized form, NAD+, or the reduced form, NADH.	0.008798234480960307	2.568831168831169	39	molecular_function	8	['IDH3B: isocitrate dehydrogenase (NAD(+)) 3 non-catalytic subunit beta [Source:HGNC Symbol;Acc:HGNC:5385]', 'ME2: malic enzyme 2 [Source:HGNC Symbol;Acc:HGNC:6984]', 'AHCY: adenosylhomocysteinase [Source:HGNC Symbol;Acc:HGNC:343]', 'CYB5R3: cytochrome b5 reductase 3 [Source:HGNC Symbol;Acc:HGNC:2873]', 'CTBP1: C-terminal binding protein 1 [Source:HGNC Symbol;Acc:HGNC:2494]', 'GRHPR: glyoxylate a…
272	GO:0003954	NADH dehydrogenase activity	Catalysis of the reaction: NADH + H+ + acceptor = NAD+ + reduced acceptor.	0.008798234480960307	2.568831168831169	12	molecular_function	8	['MT-ND5: mitochondrially encoded NADH:ubiquinone oxidoreductase core subunit 5 [Source:HGNC Symbol;Acc:HGNC:7461]', 'NDUFS3: NADH:ubiquinone oxidoreductase core subunit S3 [Source:HGNC Symbol;Acc:HGNC:7710]', 'NDUFS7: NADH:ubiquinone oxidoreductase core subunit S7 [Source:HGNC Symbol;Acc:HGNC:7714]', 'NDUFA9: NADH:ubiquinone oxidoreductase subunit A9 [Source:HGNC Symbol;Acc:HGNC:7693]', 'NDUFB1:…
